# Supplementary material for: Investigation of the Phageome and Prophages in French Cider, a Fermented Beverage
Source: Microorganisms. 2022 Jun 12;10(6):1203. doi: 10.3390/microorganisms10061203 (PMC9230842; doi:10.3390/microorganisms10061203)
Supplement: Supplementary file 1 [file microorganisms-10-01203-s001.zip]

Archive with 7 entries (7 files):
- Figure S1.jpg
- Figure S2.jpg
- Figure S3.jpg
- Figure S4.jpg
- Table S1.xlsx
- Table S2.xlsx
- Table S3.xlsx
