# Supplementary material for: Investigation of the Phageome and Prophages in French Cider, a Fermented Beverage
Source: Microorganisms. 2022 Jun 12;10(6):1203. doi: 10.3390/microorganisms10061203 (PMC9230842; doi:10.3390/microorganisms10061203)
Supplement: Supplementary file 1 [file microorganisms-10-01203-s001.zip › Table S1.xlsx]

## Sheet: Bacterial strains 
Bacterial strains used to isolate bacteriophages
Number	Identifiant	Genus	Specie
1	UCMA_18216T	Oenococcus	oeni
2	UCMA_14597	Oenococcus	oeni
3	UCMA_15129	Oenococcus	oeni
4	UCMA_16505	Oenococcus	oeni
5	UCMA_19297	Oenococcus	oeni
6	UCMA_20063	Oenococcus	oeni
7	UCMA_20674	Oenococcus	oeni
8	UCMA_20777	Oenococcus	oeni
9	UCMA_16435T	Oenococcus	pseudoni
10	UCMA_17063	Oenococcus	pseudoni
11	UCMA_14587	Oenococcus	pseudoni
12	UCMA_17292	Oenococcus	pseudoni
13	UCMA_19310	Oenococcus	pseudoni
14	UCMA_19266	Oenococcus	pseudoni
15	UCMA_20782	Oenococcus	pseudoni
16	UCMA_20779	Oenococcus	pseudoni
17	UCMA_15228T	Oenococcus	sicerae
18	UCMA_17102	Oenococcus	sicerae
19	UCMA_20140T	Oenococcus	alcoholitolerans
20	UCMA_20141T	Oenococcus	kitaharae
21	UCMA_20020	Oenococcus	N.I
22	UCMA_21076T	Liquorilactobacillus	mali
23	UCMA_14707	Liquorilactobacillus	mali
24	UCMA_16065	Liquorilactobacillus	mali
25	UCMA_16316	Liquorilactobacillus	mali
26	UCMA_16447	Liquorilactobacillus	mali
27	UCMA_16501	Liquorilactobacillus	mali
28	UCMA_19420	Liquorilactobacillus	mali
29	UCMA_20677	Liquorilactobacillus	mali
30	UCMA_12998T	Secundilactobacillus	collinoides
31	LMG_18850	Secundilactobacillus	collinoides
32	UCMA_14464	Secundilactobacillus	collinoides
33	UCMA_15818T	Lactobacillus	sp. nov
34	UCMA_14831	Lactobacillus	sp. nov
35	UCMA_16260	Lactobacillus	sp. nov
36	UCMA_16306	Lactobacillus	sp. nov
37	UCMA_16502	Lactobacillus	sp. nov
38	UCMA_20768	Lactobacillus	sp. nov
39	UCMA_21074T	Lentilactobacillus	diolivorans
40	UCMA_16955	Lentilactobacillus	diolivorans
41	UCMA_21083T	Levilactobacillus	brevis
42	UCMA_15901	Pediococcus	parvalus
43	UCMA_14901	Pediococcus	parvalus
44	UCMA_16233	Pediococcus	parvalus
45	UCMA_16604	Pediococcus	parvalus
46	UCMA_17298	Pediococcus	parvalus
47	UCMA_20689	Pediococcus	parvalus
48	UCMA_15387	Pediococcus	ethanolidurans
49	UCMA_16461	Pediococcus	ethanolidurans
50	UCMA_16580	Pediococcus	ethanolidurans
51	UCMA_16790	Pediococcus	ethanolidurans
52	UCMA_16859	Pediococcus	ethanolidurans
53	UCMA_16791	Pediococcus	ethanolidurans
54	UCMA_21082T	Pediococcus	inopinatus
55	UCMA_20150	Leuconostoc	mesenteroides
56	UCMA_20411	Leuconostoc	mesenteroides
57	UCMA_20456	Leuconostoc	mesenteroides
58	UCMA_20685	Leuconostoc	mesenteroides
59	UCMA_20153	Leuconostoc	pseudomesenteroides
60	UCMA_20421	Leuconostoc	pseudomesenteroides
61	UCMA_20148	Leuconostoc	suionicum
62	UCMA_20687	Leuconostoc	suionicum
63	UCMA_20149T	Leuconostoc	sicerae
64	UCMA_20151	Leuconostoc	sicerae
65	UCMA_20728	Liquorilactobacillus	mali
66	UCMA_20759	Liquorilactobacillus	mali
67	UCMA_15355	Secundilactobacillus	collinoides
68	UCMA_15777	Secundilactobacillus	collinoides
69	UCMA_16566	Secundilactobacillus	collinoides
70	UCMA_19204	Secundilactobacillus	collinoides
71	UCMA_19400	Secundilactobacillus	collinoides
72	UCMA_19759	Secundilactobacillus	collinoides
73	UCMA_19813	Secundilactobacillus	collinoides
74	UCMA_20009	Secundilactobacillus	collinoides
75	UCMA_20072	Secundilactobacillus	collinoides
76	UCMA_20075	Secundilactobacillus	collinoides
77	UCMA_20661	Levilactobacillus	brevis
78	UCMA_18693	Leuconostoc	mesenteroides
79	UCMA_18697	Leuconostoc	mesenteroides
80	UCMA_18792	Leuconostoc	mesenteroides
81	UCMA_18828	Leuconostoc	mesenteroides
82	UCMA_18959	Leuconostoc	mesenteroides
83	UCMA_18961	Leuconostoc	mesenteroides
84	UCMA_19109	Leuconostoc	mesenteroides
85	UCMA_19110	Leuconostoc	mesenteroides
86	UCMA_20403	Leuconostoc	mesenteroides
87	UCMA_20416	Leuconostoc	mesenteroides
88	UCMA_20454	Leuconostoc	mesenteroides
89	UCMA_20678	Leuconostoc	mesenteroides
90	UCMA_20679	Leuconostoc	mesenteroides
91	UCMA_20758	Leuconostoc	mesenteroides
92	UCMA_18829	Oenococcus	N.I
93	UCMA_18850	Oenococcus	N.I
94	UCMA_19755	Oenococcus	N.I
95	UCMA_19756	Oenococcus	N.I
96	UCMA_20050	Oenococcus	N.I
97	UCMA_20120	Oenococcus	N.I
98	UCMA_20121	Oenococcus	N.I
99	UCMA_20707	Oenococcus	N.I
100	UCMA_20721	Oenococcus	N.I
101	UCMA_20583	Pediococcus	inopinatus
102	UCMA_20788	Pediococcus	inopinatus
103	UCMA_20790	Pediococcus	inopinatus
104	UCMA_19072	Leuconostoc	mesenteroides
105	UCMA_19391	Leuconostoc	mesenteroides
106	UCMA_20555	Leuconostoc	mesenteroides
107	UCMA_20561	Leuconostoc	mesenteroides
108	UCMA_20576	Leuconostoc	mesenteroides
109	UCMA_20577	Leuconostoc	mesenteroides
110	UCMA_20580	Leuconostoc	mesenteroides
111	UCMA_20585	Leuconostoc	mesenteroides
112	UCMA_20635	Leuconostoc	mesenteroides
113	UCMA_20639	Leuconostoc	mesenteroides
114	UCMA_20645	Leuconostoc	mesenteroides
115	UCMA_20680	Leuconostoc	mesenteroides
116	UCMA_20683	Leuconostoc	mesenteroides
117	UCMA_20684	Leuconostoc	mesenteroides
118	UCMA_20685	Leuconostoc	mesenteroides
119	UCMA_20686	Leuconostoc	mesenteroides
120	UCMA_20723	Leuconostoc	mesenteroides
121	UCMA_20757	Leuconostoc	mesenteroides
122	UCMA_15488	Acetobacter	malorum
123	UCMA_16846	Acetobacter	malorum
124	UCMA_14337	Gluconobacter	wancherniae
125	UCMA_14338	Gluconobacter	wancherniae
126	UCMA_14353	Gluconobacter	cerinus
127	UCMA_14425	Gluconobacter	cerevisiae
128	UCMA_14529	Gluconobacter	cerevisiae
129	UCMA_14604	Gluconobacter	oxydans
130	UCMA_15216	Gluconobacter	wancherniae
131	UCMA_15501	Gluconobacter	oxydans
132	UCMA_15717	Gluconobacter	oxydans
133	UCMA_15725	Gluconobacter	cerevisiae
134	UCMA_15731	Gluconobacter	oxydans
135	UCMA_15761	Gluconobacter	cerevisiae
136	UCMA_16335	Gluconobacter	oxydans
137	UCMA_16344	Gluconobacter	oxydans
138	UCMA_16537	Gluconobacter	oxydans
139	UCMA_16546	Gluconobacter	oxydans
140	UCMA_16551	Gluconobacter	oxydans
141	UCMA_16560	Gluconobacter	oxydans
142	UCMA_16838	Gluconobacter	cerevisiae
143	UCMA_17039	Gluconobacter	cerevisiae
144	UCMA_10433	Gluconobacter	cerevisiae
145	UCMA_14622	Zymomonas	mobilis
146	UCMA_14699	Zymomonas	mobilis
147	UCMA_14727	Zymomonas	mobilis
148	UCMA_15007	Zymomonas	mobilis
149	UCMA_15436	Zymomonas	mobilis
150	UCMA_16243	Zymomonas	mobilis
151	UCMA_16277	Zymomonas	mobilis
152	UCMA_13000	Zymomonas	mobilis
153	UCMA_19734	Zymomonas	mobilis
154	UCMA_19729	Zymomonas	mobilis
155	UCMA_14105	Zymomonas	mobilis
156	UCMA_20756	Zymomonas	mobilis
157	UCMA_20755	Zymomonas	mobilis
158	UCMA_14108	Zymomonas	mobilis
159	UCMA_14107	Zymomonas	mobilis
160	UCMA_14106	Zymomonas	mobilis
N.I : Not identified
