# Supplementary material for: Investigation of the Phageome and Prophages in French Cider, a Fermented Beverage
Source: Microorganisms. 2022 Jun 12;10(6):1203. doi: 10.3390/microorganisms10061203 (PMC9230842; doi:10.3390/microorganisms10061203)
Supplement: Supplementary file 1 [file microorganisms-10-01203-s001.zip › Table S2.xlsx]

## Sheet: Feuil1
Table S2: Percentage of the number of reads attributed to Super-kingdoms in NCBI.
	C1B1	C1B2	C1B3	C1B4	C2P1	C2P2	C2P3	C2P4
Not Assigned	7.164	8.433	9.113	9.598	39.512	37.948	43.72	48.569
Archaea	0.006	0.004	0.004	0.005	0.014	0.03	0.021	0.018
Bacteria	92.543	79.912	85.329	82.058	5.073	28.684	10.992	8.267
Eukaryota	0.211	11.602	5.497	8.257	55.395	33.316	45.254	43.137
Viruses	0.076	0.049	0.057	0.082	0.007	0.022	0.013	0.009
