# Supplementary material for: Investigation of the Phageome and Prophages in French Cider, a Fermented Beverage
Source: Microorganisms. 2022 Jun 12;10(6):1203. doi: 10.3390/microorganisms10061203 (PMC9230842; doi:10.3390/microorganisms10061203)
Supplement: Supplementary file 1 [file microorganisms-10-01203-s001.zip › Table S3.xlsx]

## Sheet: Table S2
Occurrence of prophages for producer B and P.
Contig name	Vibrant identification	Blastn contig identification (E.value <E-16 and % identity >85)	Number of reads (RPKM value)								Contig length
NODE_	Lytic/Lysogenic	Blastn ID	C1B1	C1B2	C1B3	C1B4	C2P1	C2P2	C2P3	C2P4	(pb)
NODE_8901_length_3018_cov_4.136011	lytic	Pseudomonas fluorescens	1.07225	0.195621	0.304707	0.199443	0	0	0	0	3018
NODE_6363_length_3740_cov_7.533243	lytic	Stenotrophomonas sp.	2.71593	0.530973	0.703502	0.705663	0.024989	0.062058	0.0121858	0.0405084	3740
NODE_10904_length_2543_cov_25.509646	lytic	Pantoea agglomerans	29.2329	7.69296	9.00792	9.68634	0.0183757	0.16298	0.0896084	0.0297879	2543
NODE_5894_length_3947_cov_10.045221	lytic	Kluyvera intermedia	2.10093	2.85558	2.88324	2.37548	0	0	0	0	3947
NODE_16540_length_2046_cov_5.799096	lytic	Gibbsiella quercinecans	1.64755	0.970596	1.50446	1.24466	0	0.0162056	0	0	2046
NODE_19866_length_1823_cov_2.561086	lytic		0.665671	0.23553	0.175155	0.0761954	0	0	0	0	1823
NODE_70_length_44471_cov_15.901680	lysogenic	Tatumella ptyseos	4.33877	4.14987	7.76317	8.07419	0	0.0037279	0.00204964	0.00170337	44471
NODE_25860_length_1530_cov_8.593220	lytic	Pantoea sp.	1.76255	0.245555	0.392352	0.51446	0	0	0	0	1530
NODE_2801_length_6613_cov_7.241842	lytic	Myoviridae	2.24963	3.56294	2.46349	2.07247	0	0	0	0	6613
NODE_300_length_24851_cov_8.788313	lysogenic	Tatumella citrea	2.40361	1.54204	1.8469	2.04668	0	0	0	0	24851
NODE_6367_length_3738_cov_20.396959	lytic		3.90173	3.99879	8.43629	8.41675	0	0	0	0	3738
NODE_5612_length_4040_cov_16.262484	lytic	Pantoea vagans	19.3965	4.63646	5.16109	5.46678	0.0115667	0.0984852	0.0676854	0.0562505	4040
NODE_9130_length_2970_cov_5.902916	lytic	Pseudomonas sp.	1.35441	0.144569	0.223623	0.0779485	0	0.0111639	0	0	2970
NODE_11329_length_2598_cov_3.418403	lytic		0.916894	2.21048	1.51911	2.0317	0	0.0127624	0	0	2598
NODE_1734_length_9618_cov_16.982537	lytic	Tatumella ptyseos	2.35754	2.19864	4.17112	4.21469	0	0	0	0	9618
NODE_2181_length_7975_cov_10.092045	lytic	Rahnella aquatilis	1.20887	1.50414	1.79053	1.48048	0.240239	1.47594	0.29145	0.0379941	7975
NODE_28476_length_1432_cov_15.911402	lytic	Pantoea phage	2.58936	0.7496	0.784891	0.873002	0.0326323	0.0463082	0	0.0528985	1432
NODE_28417_length_1435_cov_2.349275	lytic		0.720374	0	0.106807	0.0967974	0.0325641	0.0231057	0.0317594	0	1435
NODE_20313_length_1796_cov_6.195290	lytic	Myoviridae	1.50151	1.89762	1.54676	0.83786	0	0	0	0	1796
NODE_17291_length_1989_cov_7.265253	lytic	Rahnella sp.	1.66087	1.99682	1.99066	1.72263	0.023494	0.0500101	0.0229134	0	1989
NODE_19562_length_1842_cov_3.973699	lytic	Klebsiella pneumoniae	3.59902	1.50058	1.16144	1.15628	0.0253689	0.108002	0	0	1842
NODE_15925_length_2097_cov_4.192948	lytic		1.07165	0.230349	0.0974521	0.110399	0	0.332041	0.0434667	0	2097
NODE_3279_length_6042_cov_17.916152	lytic	Pantoea phage	18.8722	4.78352	4.45932	5.71679	0.0309364	0.181094	0.060344	0.0250747	6042
NODE_9667_length_2870_cov_4.669982	lysogenic	Enterobacter sp.	0.579432	0.598426	0.738747	0.677582	0	0	0	0	2870
NODE_15944_length_2096_cov_2.453699	lytic	Kluyvera intermedia	0.493195	0.345688	0.335151	0.287175	0	0	0	0.0361406	2096
NODE_12964_length_2389_cov_2.563839	lytic	Klebsiella pneumoniae	0.733721	1.21317	0.705712	0.775243	0	0	0	0	2389
NODE_5936_length_3864_cov_14.482016	lytic	Myoviridae	18.0467	5.3963	8.30829	7.79479	0.0483742	0.111552	0.0353842	0.0588126	3864
NODE_7899_length_3248_cov_9.272471	lytic	Rahnella sp.	2.57383	4.50291	4.63232	4.24097	0.172646	0.857501	0.0841899	0.093289	3248
NODE_26808_length_1491_cov_8.445682	lytic	Rahnella sp.	2.1101	2.2678	2.78404	2.60853	0.031341	0.111189	0	0	1491
NODE_3327_length_5803_cov_18.621781	lytic	Pseudomonas fluorescens	4.8717	0.772283	0.87049	0.598416	0.0241579	0.468525	0.141366	0.130537	5803
NODE_15870_length_2102_cov_2.850024	lytic		0.737681	0.153201	0.243051	0.418519	0	0.0157739	0	0	2102
NODE_6034_length_3881_cov_8.266858	lytic	Rahnella sp.	1.43602	4.4461	3.96399	3.77593	0	0.05126	0.0117431	0.0390367	3881
NODE_1617_length_10106_cov_7.237091	lytic		1.71891	0.228366	0.284363	0.251987	0.00924787	0.0262471	0.0586258	0.0299824	10106
NODE_14308_length_2240_cov_11.069108	lytic	Rahnella sp.	2.02654	2.00069	1.55092	1.44692	0.14603	0.370052	0.0610377	0.0338173	2240
NODE_6748_length_3600_cov_30.211001	lytic	Pantoea agglomerans	4.98142	1.08088	1.54332	1.59483	0	0	0.0253193	0.0210418	3600
NODE_43183_length_1074_cov_4.633955	lytic	Pantoea jilinensis	1.69486	0.29984	0.380553	0.495779	0	0	0.0424346	0	1074
NODE_222_length_28608_cov_9.357441_fragment_1	lysogenic	Gluconobacter thailandicus	2.44807	0.680593	0.634591	0.590571	0.0485141	0.149986	0.081112	0.0168522	13485
NODE_15106_length_2169_cov_3.797067	lytic		0.559483	0.989789	1.31315	1.37687	0	0	0	0	2169
NODE_13354_length_2343_cov_10.377185	lytic	Pantoea agglomerans	3.43371	1.01937	1.09298	1.32403	0	0.0283028	0.038903	0	2343
NODE_3329_length_5977_cov_79.613306	lytic	Kluyvera intermedia	17.9006	25.8614	20.118	17.0774	0	0.00554738	0	0	5977
NODE_9908_length_2823_cov_9.498194	lytic	Pantoea agglomerans	3.025	0.941102	0.728425	0.828275	0	0	0.0322882	0.0268334	2823
NODE_3893_length_5347_cov_13.668556	lytic	Pantoea vagans	17.7276	5.03388	6.97975	7.57258	0.0349575	0.173628	0.0511406	0.0425008	5347
NODE_4957_length_4413_cov_27.284075	lytic	Citrobacter sp.	3.75816	5.29051	5.09388	3.40467	0	0	0	0	4413
NODE_9333_length_2934_cov_3.951025	lytic		1.01103	0.146343	0.222014	0.142029	0	0.113009	0.108733	0.0258182	2934
NODE_11021_length_2523_cov_10.084279	lytic	Xanthomonas theicola	16.0684	2.18046	2.67039	3.07391	0	0.0788507	0.108382	0.030024	2523
NODE_25940_length_1528_cov_3.360489	lytic	Escherichia coli	0.647115	0.491753	0.819167	0.333322	0	0.0216994	0	0	1528
NODE_11766_length_2533_cov_8.140032	lytic	Rahnella sp.	1.00253	0.773393	0.862245	0.584937	0.0184483	0.261798	0.0899621	0	2533
NODE_27767_length_1457_cov_6.501427	lytic	Stenotrophomonas rhizophila	1.78917	0.368369	0.455841	0.190672	0	0.0455137	0	0	1457
NODE_5218_length_4280_cov_7.439527	lysogenic	Xanthomonas hortorum	1.94272	0.275881	0.293942	0.416496	0	0.00774689	0.0106483	0	4280
NODE_7572_length_3341_cov_4.580037	lytic	Kosakonia cowanii	0.665903	0.706836	0.682388	0.623635	0	0	0	0	3341
NODE_12782_length_2407_cov_12.517432	lytic	Myoviridae	3.4171	1.38248	1.35577	1.41386	0	0.0688756	0	0	2407
NODE_7794_length_3277_cov_3.841713	lytic	Pseudomonas sp.	1.13837	0.114647	0.370269	0.254326	0	0.030354	0.0139075	0	3277
NODE_5565_length_4101_cov_63.236036	lytic	Citrobacter sp.	15.9187	21.9802	20.3934	14.8241	0	0	0	0	4101
NODE_3054_length_6189_cov_8.583469	lysogenic		1.75016	0.234145	0.373532	0.430171	0	0.0160721	0	0	6189
NODE_5702_length_4030_cov_13.208553	lytic	Pantoea agglomerans	3.86439	0.925597	1.30576	1.68891	0	0	0.0113089	0	4030
NODE_18802_length_1887_cov_4.371179	lytic		1.09564	0.142213	0.257206	0.588889	0	0.0351422	0	0.0401434	1887
NODE_13249_length_1961_cov_12.291186	lytic	Myoviridae	14.7028	4.31068	5.0477	5.89098	0	0.118356	0.0464812	0	1961
NODE_28148_length_1444_cov_4.281497	lytic		0.964888	0.167258	0.964115	1.55514	0	0	0	0	1444
NODE_16396_length_2058_cov_8.791313	lytic	Gluconobacter thailandicus	2.35863	0.339032	0.608206	0.404969	0.0454125	0.0966668	0.0442904	0	2058
NODE_24508_length_1587_cov_7.424282	lytic	Erwinia billingiae	1.3594	0.321284	0.297779	0.175053	0	0.146249	0.172306	0	1587
NODE_40506_length_1123_cov_3.741573	lytic		1.00056	0.0477928	0.238841	0.0824602	0	0.0295251	0	0	1123
NODE_20539_length_1785_cov_5.713295	lytic	Xanthomonas citri	1.43522	0.210476	0.236127	0.207513	0	0	0	0	1785
NODE_201_length_29728_cov_9.607488	lytic	Rahnella sp.	2.13477	1.58425	1.56389	1.35035	0.015719	0.19853	0.0444587	0.0152887	29728
NODE_8166_length_3185_cov_8.990096	lytic	Pseudomonas sp.	1.5946	0.185364	0.40302	0.334359	0	0.0416411	0	0.0237836	3185
NODE_21551_length_1729_cov_4.629032	lytic		1.06579	0.481148	1.11915	0.897107	0	0	0	0	1729
NODE_3035_length_6214_cov_9.460140	lytic	Xanthomonas oryzae	2.47364	0.423221	0.322699	0.268241	0	0	0	0	6214
NODE_13539_length_2321_cov_7.847308	lytic	Enterobacter asburiae	1.6944	4.00049	4.69951	4.28902	0	0	0	0	2321
NODE_21706_length_1720_cov_5.390991	lytic	Erwinia billingiae	1.4372	0.43686	0.560645	0.524929	0	0.0867472	0.132485	0	1720
NODE_36351_length_1403_cov_161.906528	lytic	Klebsiella sp.	14.656	20.7532	17.0055	13.7452	0	0	0	0	1403
NODE_3235_length_5919_cov_4.700887	lytic	Xanthomonas arboricola	1.21494	0.253894	0.14026	0.25032	0	0.0392122	0	0	5919
NODE_8816_length_3033_cov_15.865346	lytic	Pseudomonas salmasensis	4.86053	0.583961	0.446378	0.488508	0.0616281	0.415415	0.210368	0.0999019	3033
NODE_10253_length_2769_cov_8.392041	lytic	Obesumbacterium proteus	2.66197	10.6218	7.63848	8.49445	0.0675037	0.179614	0.0329179	0.0273567	2769
NODE_4464_length_4726_cov_49.589167	lytic	Pantoea agglomerans	14.6219	3.20824	3.93223	3.90417	0.0197755	0.0841897	0.0289303	0	4726
NODE_10765_length_3535_cov_186.022701	lytic	Citrobacter pasteurii	14.6087	21.1649	17.5777	14.3881	0	0	0	0	3535
NODE_6557_length_3669_cov_10.023796	lytic	Pantoea sp.	2.63374	0.570505	0.288935	0.34073	0.0127363	0.00903699	0	0	3669
NODE_9031_length_2992_cov_6.098740	lysogenic	Erwinia billingiae	1.60733	0.448457	0.277473	0.495202	0.109327	0.18839	0.0761611	0.0506355	2992
NODE_30055_length_1380_cov_10.532075	lytic	Pantoea agglomerans	2.63808	0.525046	0.777445	0.805242	0	0	0	0	1380
NODE_15663_length_2120_cov_6.253753	lytic		1.25083	0.0506333	0.198814	0.218403	0	0.01564	0	0	2120
NODE_6916_length_3541_cov_11.460987	lytic	Pseudomonas sp.	2.18316	0.424399	0.699754	0.457653	0.0527867	0.140455	0.0965295	0.0641773	3541
NODE_8451_length_3117_cov_4.396799	lytic	Stenotrophomonas maltophilia	1.15355	0.103313	0.172101	0.0742724	0	0.0106374	0.0292427	0	3117
NODE_33956_length_1271_cov_3.765625	lytic	Klebsiella oxytoca	1.06086	0.760097	0.763726	0.364291	0	0	0	0.0595992	1271
NODE_18292_length_2340_cov_244.261707	lysogenic	Kluyvera intermedia	14.4439	18.6588	16.5631	14.019	0	0	0	0	2340
NODE_2106_length_8195_cov_19.486241	lytic	Pseudomonas fluorescens	4.75502	0.668026	0.840838	0.734495	0.0513197	0.313562	0.150155	0.0924352	8195
NODE_13256_length_2356_cov_3.893090	lytic	Kluyvera intermedia	1.75507	2.8362	2.82444	1.7196	0	0.0140733	0	0	2356
NODE_5337_length_4224_cov_4.619093	lytic	Rahnella aquatilis	1.0268	3.32269	3.08725	2.88836	0.0331885	0.200165	0.0107895	0	4224
NODE_7861_length_3259_cov_8.198190	lytic	Tatumella ptyseos	2.1583	1.1281	1.16201	1.43493	0	0	0	0	3259
NODE_10689_length_2694_cov_4.200834	lytic	Kluyvera intermedia	0.917587	2.04206	1.43653	1.11715	0	0	0	0	2694
NODE_26240_length_1514_cov_5.616861	lytic	Pseudomonas species	1.75149	0.4254	0.472424	0.366986	0	0.1095	0.120409	0	1514
NODE_40443_length_1300_cov_75.876305	lytic	Siphoviridae	14.3997	3.75699	4.32785	5.14658	0	0.229546	0.14023	0.0582697	1300
NODE_8467_length_3114_cov_5.716247	lytic	Pantoea vagans	0.808261	0.551536	0.41631	0.356851	0	0.0212952	0.0146355	0	3114
NODE_7202_length_3452_cov_3.683839	lytic		1.13274	0.108835	0.129499	0.134129	0	0	0	0	3452
NODE_5435_length_4172_cov_11.544085	lytic	Rahnella aquatilis	1.6375	5.18445	4.88146	4.32272	0.0112007	0.0874218	0.010924	0.0181569	4172
NODE_7483_length_3368_cov_5.795955	lytic	Xanthomonas arboricola	1.55466	0.191228	0.174444	0.288696	0	0.108291	0.0135317	0.0674739	3368
NODE_8927_length_3012_cov_5.327359	lytic	Kluyvera intermedia	0.850555	1.17606	1.05588	0.930025	0	0	0	0	3012
NODE_15627_length_1682_cov_12.172096	lytic	Pantoea vagans	14.2691	4.70661	4.21441	5.90467	0.0555642	0.118276	0.0270956	0.0450361	1682
NODE_8821_length_3032_cov_6.020490	lytic		1.92707	0.424839	0.539201	0.473398	0.0154121	0.229647	0.105219	0.0249837	3032
NODE_9728_length_2859_cov_4.837375	lytic	Pantoea vagans	1.34411	0.300364	0.317186	0.502044	0	0	0	0	2859
NODE_4656_length_4581_cov_11.711224	lytic	Xanthomonas campestris	3.26713	0.433495	0.351301	0.303218	0	0.00723787	0.00994866	0.0330717	4581
NODE_7469_length_3372_cov_12.516732	lytic	Pantoea agglomerans	1.79274	0.310377	0.607935	0.597305	0	0.00983295	0	0	3372
NODE_2972_length_6308_cov_9.184871	lytic	Enterobacteriaceae bacterium	1.72427	2.10159	1.7484	1.22213	0	0	0	0	6308
NODE_16872_length_2019_cov_4.576884	lytic	Myoviridae	0.879312	0.85066	1.07543	0.871448	0	0	0	0	2019
NODE_22354_length_1687_cov_4.862132	lytic	Enterobacter ludwigii	0.639409	0.286332	0.48076	0.41169	0	0	0	0	1687
NODE_5453_length_4162_cov_12.261018	lytic	Pseudomonas protegens	3.11009	0.46424	0.362118	0.322619	0.0112276	0	0.0109502	0	4162
NODE_4970_length_4404_cov_10.104852	lysogenic	Myoviridae	2.07682	0.627628	0.556831	0.625553	0	0.0301151	0.0310455	0.0344008	4404
NODE_7369_length_3401_cov_6.803945	lytic	Pseudomonas orientalis	1.84353	0.268278	0.493843	0.374387	0	0.136487	0.0670021	0.0890922	3401
NODE_35446_length_1233_cov_3.324278	lytic	Pseudomonas sp.	0.89307	0.130587	0.258968	0.112656	0	0	0	0	1233
NODE_6186_length_3814_cov_7.915403	lytic	Tatumella ptyseos	2.26847	1.54794	1.47849	1.6753	0	0	0	0	3814
NODE_22072_length_1702_cov_7.976928	lytic		2.15219	0.819891	0.630361	0.652899	0	0	0	0	1702
NODE_1772_length_9432_cov_7.989442	lysogenic	Xanthomonas citri	2.13003	0.267446	0.350724	0.456534	0.0148631	0.010546	0.00483193	0	9432
NODE_817_length_15465_cov_6.956652	lytic		1.26712	0.926624	1.71825	2.99694	0	0.00643195	0.00294696	0	15465
NODE_1364_length_11396_cov_12.745790	lysogenic	Raoultella ornithinolytica	3.46672	6.24737	6.50776	6.74044	0	0.0029095	0	0.0132943	11396
NODE_7735_length_3296_cov_6.650417	lysogenic	Erwinia billingiae	1.69771	0.455946	0.248006	0.25286	0	0.0100597	0.0553092	0	3296
NODE_12156_length_2482_cov_4.249279	lytic	Enterobacter cloacae	0.706228	0.627103	0.74874	0.578301	0	0	0	0	2482
NODE_20478_length_1788_cov_3.893249	lytic		0.60329	0.180105	0.457175	0.310748	0	0	0	0	1788
NODE_92_length_41325_cov_93.251417_fragment_1	lysogenic	Escherichia coli	13.9985	19.4397	17.3527	14.2155	0	0	0.00326163	0.00542122	13973
NODE_26659_length_1497_cov_8.912621	lytic	Pantoea agglomerans	2.52197	0.322673	0.57164	0.525801	0	0	0	0	1497
NODE_5094_length_4339_cov_28.658964	lytic	Pantoea agglomerans	4.71307	1.39776	1.37761	1.64333	0.0107696	0.0305662	0.0315106	0	4339
NODE_1144_length_12778_cov_11.338992	lytic	Pseudomonas frederiksbergensis	2.98274	0.43683	0.600733	0.420329	0.00365703	0.0285431	0.0214	0.00592821	12778
NODE_577_length_29521_cov_33.555046_fragment_1	lysogenic	Xanthomonas arboricola	13.598	1.87266	2.26975	2.14578	0.0499339	0.438259	0.169392	0.119658	21524
NODE_18855_length_1884_cov_2.869874	lytic		0.739542	0.028488	0.189822	0.0737284	0	0.105595	0	0	1884
NODE_10382_length_2427_cov_93.517707	lytic	Rahnella aquatilis	13.5835	39.5182	36.3724	35.6179	0.365826	4.03017	0.600904	0.655444	2427
NODE_12823_length_2403_cov_3.815162	lytic	Pantoea eucalypti	1.10352	0.402032	0.18603	0.173414	0	0.013798	0	0	2403
NODE_9601_length_2880_cov_4.979469	lytic	Rahnella sp.	1.46696	3.7924	3.53456	4.02726	0.0162255	0.046051	0	0.0789069	2880
NODE_16674_length_2034_cov_5.314300	lytic	Klebsiella quasipneumoniae	1.22638	1.39852	1.24018	0.785348	0	0	0	0	2034
NODE_29085_length_1412_cov_6.963154	lytic	Pseudomonas sp.	1.83027	0.551157	0.547256	0.508266	0.0330945	0.0234821	0.0322768	0.0536478	1412
NODE_7611_length_3328_cov_12.120073	lytic	Pantoea agglomerans	2.08654	0.596706	0.909567	0.939106	0	0.0199259	0	0	3328
NODE_47196_length_1008_cov_1.733473	lytic		0.445884	0.106491	0.114039	0.0918679	0	0	0	0	1008
NODE_11087_length_2632_cov_4.131160	lytic		1.15266	0.305878	0.230503	0.131938	0	0.0251951	0	0	2632
NODE_38504_length_1164_cov_5.813345	lytic	Pseudomonas synxantha	1.62173	0.322766	0.296265	0.198889	0	0.0284851	0	0	1164
NODE_6649_length_3636_cov_4.368333	lytic	Citrobacter freundii	1.10014	2.25845	1.70368	1.55357	0	0	0	0	3636
NODE_18806_length_1887_cov_2.490175	lytic		0.655003	0.284427	0.128603	0.564352	0	0	0	0	1887
NODE_10682_length_2695_cov_5.343939	lytic	Erwinia rhapontici	1.43424	0.318642	0.213267	0.206166	0	0	0	0	2695
NODE_33364_length_1287_cov_3.232143	lytic		0.803215	0.0417027	0.0595446	0.143905	0	0	0	0	1287
NODE_15680_length_2119_cov_3.604651	lytic	Erwinia rhapontici	1.03932	0.227957	0.223018	0.0874024	0.0882104	0.23471	0.0645231	0.0357483	2119
NODE_4025_length_5203_cov_10.285548	lytic	Pantoea agglomerans	13.3375	3.39894	2.50144	2.95891	0.0179625	0.114707	0.0350373	0.0727952	5203
NODE_6859_length_3561_cov_6.451226	lytic	Enterobacter cloacae	2.53692	5.30534	5.56659	6.0526	0	0.0372443	0	0	3561
NODE_16564_length_1591_cov_6.819661	lytic	Pantoea phage	12.8253	2.17586	3.08671	3.12847	0	0.0625205	0	0.142836	1591
NODE_24987_length_1566_cov_6.645268	lytic	Myoviridae	2.54	0.582639	0.636169	1.0644	0	0.0211729	0	0	1566
NODE_12322_length_2464_cov_6.012868	lytic	Pseudomonas synxantha	1.51398	0.315842	0.36285	0.310054	0	0.127836	0.0554888	0.030743	2464
NODE_17914_length_1946_cov_10.150714	lytic	Pseudomonas poae	2.4251	0.524026	0.597267	0.356897	0.0240131	0.0766727	0.0234197	0.116779	1946
NODE_8649_length_3074_cov_21.995031	lytic	Pantoea agglomerans	4.167	0.969017	0.824758	0.738051	0	0.0107862	0	0	3074
NODE_39087_length_1152_cov_5.742935	lytic	Pantoea agglomerans	3.08217	0.628961	0.792726	1.20577	0	0	0	0.0657558	1152
NODE_4008_length_5106_cov_9.404078	lytic	Pseudomonas fluorescens	2.13018	0.362644	0.76794	0.516878	0.0183037	0.214291	0.0981831	0.0445068	5106
NODE_10439_length_2735_cov_5.322388	lytic	Rahnella sp.	0.690199	1.148	0.955005	0.685633	0.1794	0.812248	0.116645	0.166181	2735
NODE_8212_length_3175_cov_17.932372	lytic	Klebsiella grimontii	4.39542	3.05969	5.75056	5.92075	0	0.0104431	0	0.0238585	3175
NODE_1506_length_10595_cov_6.483776	lytic	Rahnella sp.	1.14961	1.26643	1.15728	1.0532	0.00441052	0.0532009	0.00430154	0	10595
NODE_1239_length_12184_cov_10.833457	lytic	Pseudomonas sp.	2.89945	0.323772	0.54773	0.383818	0.0115059	0.125181	0.082292	0.0808239	12184
NODE_7769_length_3285_cov_7.090093	lytic	Tatumella ptyseos	1.15612	0.392119	0.740678	0.775214	0	0	0	0	3285
NODE_8708_length_3061_cov_3.720892	lytic	Pseudomonas lurida	1.1306	0.0876696	0.296254	0.24202	0	0.0758239	0.0297777	0.024747	3061
NODE_2620_length_6962_cov_5.574345	lysogenic	Citrobacter freundii	1.55584	4.58696	3.5389	4.42929	0	0.00952505	0	0	6962
NODE_7375_length_3399_cov_43.447967	lysogenic	Pantoea agglomerans	12.747	3.23702	3.40445	3.71201	0	0.165832	0.0670415	0.0668585	3399
NODE_11004_length_2644_cov_10.078795	lytic	Pseudomonas orientalis	3.0428	0.87287	0.999951	0.945642	0	0.213186	0.137897	0.0573	2644
NODE_21468_length_1734_cov_6.565813	lytic		2.02175	0.495237	0.522973	0.453935	0	0.038243	0	0	1734
NODE_30388_length_1371_cov_2.693769	lytic	Erwinia rhapontici	0.72122	0.117443	0.149057	0.101316	0.170421	0.072553	0.033242	0	1371
NODE_1408_length_11120_cov_22.068685	lytic	Bacteriophage sp.	3.30015	1.83892	2.34772	2.7606	0	0	0	0	11120
NODE_6531_length_3679_cov_47.613411	lytic	Siphoviridae	12.4243	1.48803	2.24271	1.42843	0.0508067	0.648894	0.222981	0.2059	3679
NODE_12642_length_3120_cov_45.276020	lytic	Pantoea phage	12.3599	3.02761	3.67614	4.62272	0.0299548	0.180662	0.0876439	0	3120
NODE_5185_length_4293_cov_14.800142	lytic	Xanthomonas euvesicatoria	3.88414	0.562593	0.377844	0.474554	0	0	0	0	4293
NODE_7006_length_3513_cov_5.218334	lytic		1.64402	0.198613	0.265408	0.23724	0	0.0283149	0.0129732	0	3513
NODE_9981_length_2813_cov_4.714648	lytic	Xanthomonas citri	1.32614	0.114478	0.190699	0.230437	0	0.0471478	0.11341	0	2813
NODE_14370_length_2234_cov_4.081689	lytic	Pseudomonas putida	1.187	0.384396	0.337317	0.39379	0	0	0	0	2234
NODE_11514_length_2569_cov_14.708035	lytic	Pantoea sp.	1.8195	0.553636	0.492199	0.495636	0	0.0129065	0	0.0294864	2569
NODE_177_length_31717_cov_59.945803_fragment_1	lysogenic	Xanthomonas campestris	11.9566	1.71588	1.98748	1.9175	0.0665115	0.316738	0.132231	0.087084	18267
NODE_3528_length_5564_cov_12.363950	lytic	Rahnella aquatilis	3.4977	11.2908	11.0013	10.0275	0.0503912	0.214529	0.016382	0.0544577	5564
NODE_2699_length_6793_cov_27.990056	lytic	Pantoea agglomerans	4.08893	0.841454	0.890283	0.84519	0	0.0488101	0	0	6793
NODE_718_length_16576_cov_15.805339	lytic	Siphoviridae	2.11629	0.335122	0.52974	0.270948	0.0140955	0.0960136	0.024745	0.0297043	16576
NODE_26535_length_1502_cov_3.788528	lytic	Pantoea phage	0.912667	0.428799	0.403918	0.57029	0	0.022075	0	0	1502
NODE_11910_length_2513_cov_11.792107	lysogenic	Pectobacterium brasiliense	3.3445	3.87638	2.19818	2.40443	0	0	0	0	2513
NODE_3559_length_5532_cov_5.425233	lytic		1.42586	0.184338	0.253969	0.125546	0	0.00599362	0	0	5532
NODE_22665_length_1671_cov_5.220916	lytic	Xanthomonas citri	1.39865	0.0642386	0.198731	0.304797	0	0	0	0	1671
NODE_4711_length_4553_cov_19.052245	lytic	Pantoea sp.	4.35828	1.13755	1.35073	1.35253	0.0102634	0.0218472	0.0300295	0	4553
NODE_22615_length_1674_cov_3.302038	lytic		0.939712	0.0320617	0.106817	0.110637	0	0.396137	0.0544502	0.135754	1674
NODE_1508_length_10576_cov_9.874822	lysogenic	Xanthomonas citri	2.63058	0.299415	0.408192	0.389639	0	0	0.0258556	0	10576
NODE_6109_length_3849_cov_4.230364	lytic	Pseudomonas sp.	0.741495	0.181275	0.217352	0.21653	0	0.0172287	0	0.0196806	3849
NODE_28548_length_1430_cov_5.916364	lytic	Pseudomonas protegens	1.54008	0.356558	0.200963	0.356165	0	0.0231865	0.0318705	0	1430
NODE_6014_length_3892_cov_4.818348	lytic	Xanthomonas citri	1.15481	0.110321	0.0968097	0.0951725	0	0	0	0	3892
NODE_16339_length_2064_cov_3.512195	lytic		0.958132	0.260035	0.253714	0.269194	0.0226402	0.192772	0.0220808	0.0367009	2064
NODE_12348_length_2308_cov_23.518420	lytic	Pantoea phage	11.7815	2.81379	4.17259	4.2229	0.0404935	0.014366	0.0197465	0.0656418	2308
NODE_122_length_37016_cov_48.571954	lysogenic	Bacteriophage sp.	11.2108	6.3689	10.2102	11.5941	0	0.00089574	0	0.00409286	37016
NODE_6897_length_3547_cov_17.229381	lytic	Xanthomonas arboricola	3.21217	0.310195	0.455511	0.51562	0	0.168261	0.102791	0.0747469	3547
NODE_12336_length_2463_cov_4.464286	lytic	Pseudomonas sp.	1.02189	0.152537	0.22817	0.0375976	0	0	0	0	2463
NODE_4977_length_4401_cov_7.867464	lytic	Erwinia billingiae	1.57783	0.268296	0.364219	0.457649	0.0106179	0.079106	0.0621333	0	4401
NODE_24614_length_1583_cov_4.629581	lytic	Pseudomonas fluorescens	0.908555	0.186476	0.18154	0.0877475	0	0.324655	0.115161	0.0957052	1583
NODE_2158_length_8052_cov_7.833062	lytic	Xanthomonas citri	2.26344	0.256625	0.287901	0.359394	0.00580346	0.00411782	0	0	8052
NODE_3170_length_6022_cov_13.908497	lysogenic	Pantoea agglomerans	3.6683	1.00712	1.27151	1.55312	0	0.00550593	0.0151361	0	6022
NODE_2152_length_8079_cov_14.378988	lytic		3.64111	0.445102	0.780188	0.601764	0.0173522	0.330377	0.0930789	0.121891	8079
NODE_20418_length_1791_cov_3.558180	lytic		0.853229	0.689247	0.884292	0.517045	0	0	0	0	1791
NODE_15775_length_2111_cov_3.820525	lytic		0.542918	0.152548	0.344871	0.350934	0	0	0	0	2111
NODE_14095_length_2265_cov_9.328959	lytic	Rahnella sp.	3.22454	9.64425	9.3861	9.01498	0.0618933	0.673381	0	0.016722	2265
NODE_13609_length_2314_cov_8.255423	lytic	Escherichia coli	2.17539	2.87608	2.29615	2.14099	0	0.0143287	0	0	2314
NODE_2530_length_7150_cov_11.460465	lytic	Pseudomonas sp.	1.63751	0.206428	0.292066	0.194272	0.0261424	0.250414	0.0382446	0.0741615	7150
NODE_27734_length_1458_cov_5.302210	lytic	Komagataeibacter xylinus	1.63381	0.625797	0.911057	0.476352	1.28202	1.72833	0.59391	0.415641	1458
NODE_1456_length_10842_cov_8.722166	lysogenic	Rahnella sp.	2.14528	1.96528	1.75351	1.54808	0.0301703	0.111623	0.0294248	0	10842
NODE_2457_length_11641_cov_138.429570	lysogenic	Kluyvera intermedia	11.1948	17.0959	13.7894	12.1034	0	0.00284827	0	0.0260289	11641
NODE_11742_length_2537_cov_10.198227	lysogenic	Citrobacter freundii	2.58651	0.359642	0.364995	0.565764	0	0	0	0	2537
NODE_4238_length_7440_cov_24.072444	lytic	Pantoea agglomerans	11.1759	2.91441	2.05662	3.34192	0	0.102501	0.0673821	0	7440
NODE_8153_length_3187_cov_20.095785	lytic	Kluyvera intermedia	4.44233	6.85417	5.16383	4.56186	0	0	0	0	3187
NODE_7565_length_3342_cov_4.151202	lytic		1.12968	0.256954	0.252236	0.138544	0.0699124	0.416691	0.0681849	0.0453325	3342
NODE_22796_length_1665_cov_4.075155	lytic	Pseudomonas graminis	0.296935	0.0644701	0.191777	0.333704	0	0.0597418	0	0	1665
NODE_16963_length_2012_cov_6.518140	lytic	Erwinia billingiae	1.452	0.320107	0.285663	0.21862	0	0.0659179	0.090606	0	2012
NODE_412_length_31918_cov_9.409911_fragment_2	lysogenic	Azotobacter vinelandii	11.1228	1.6912	2.14562	2.20775	0	0.0064994	0	0	10203
NODE_8069_length_3203_cov_12.972046	lytic		3.23442	3.66969	6.14291	7.17723	0	0	0	0	3203
NODE_7949_length_3232_cov_10.163991	lytic	Kluyvera intermedia	2.85774	4.20968	4.22253	3.66744	0	0	0	0	3232
NODE_25674_length_1539_cov_3.651617	lytic	Pseudomonas synxantha	0.934531	0.104622	0.232375	0.180512	0	0.0646329	0	0	1539
NODE_13881_length_2286_cov_68.589422	lysogenic	Kluyvera intermedia	11.0888	15.3665	11.5348	10.4006	0	0	0	0	2286
NODE_10157_length_2784_cov_8.006962	lytic	Tatumella citrea	2.26824	1.80254	2.16083	2.51132	0	0	0	0	2784
NODE_18833_length_1885_cov_12.960656	lytic	Kluyvera intermedia	3.45732	5.96506	3.9706	3.02126	0	0	0	0	1885
NODE_1046_length_21202_cov_41.235589	lytic	Pantoea vagans	10.6385	3.10733	3.33254	4.05754	0.0242441	0.145438	0.0601875	0.0285825	21202
NODE_3529_length_5564_cov_9.306589	lytic	Xanthomonas gardneri	2.42335	0.226685	0.433855	0.266291	0	0.0476732	0.00819101	0	5564
NODE_7635_length_3322_cov_17.309458	lytic	Pseudomonas orientalis	4.34298	0.694722	1.05347	0.912927	0	0.52899	0.274382	0.136816	3322
NODE_3785_length_5299_cov_6.291762	lytic		1.42494	0.238022	0.388063	0.559217	0	0.00625716	0	0	5299
NODE_9258_length_2949_cov_5.567726	lytic		1.76793	1.83818	2.53584	4.67096	0	0	0	0	2949
NODE_5866_length_5716_cov_100.461049	lytic	Tatumella ptyseos	10.6308	5.49295	6.78166	8.98325	0	0.00580068	0	0	5716
NODE_39768_length_1138_cov_4.908587	lytic	Rahnella inusitata	1.40207	3.25424	3.37827	4.21107	0.123188	0.262223	0.0800963	0	1138
NODE_6351_length_3744_cov_7.640282	lytic	Erwinia billingiae	2.21484	0.358382	0.648168	0.643075	0.074887	0.296675	0.0852093	0.0202325	3744
NODE_17330_length_1986_cov_3.815122	lytic	Enterobacter hormaechei	0.565774	0.486447	0.527357	0.559534	0	0	0	0	1986
NODE_9074_length_2983_cov_10.159836	lytic	Pantoea vagans	2.4258	0.566761	0.789974	0.838175	0	0	0	0	2983
NODE_1084_length_13188_cov_17.613797	lysogenic	Xanthomonas translucens	4.82747	0.824116	0.885191	0.839099	0.00708667	0.186048	0.0691156	0.0287195	13188
NODE_4430_length_4743_cov_19.284343	lytic	Pantoea agglomerans	3.77622	0.93922	0.929043	0.995729	0.0295569	0.111851	0.0480443	0.0319421	4743
NODE_18952_length_1877_cov_6.523600	lytic	Pseudomonas sp.	1.92759	0.428913	0.500141	0.394684	0	0	0	0.0403573	1877
NODE_2798_length_6624_cov_4.958137	lytic	Brenneria nigrifluens	1.24847	1.36123	1.07496	0.64657	0	0	0	0	6624
NODE_14160_length_2856_cov_26.154231	lytic	Pantoea agglomerans	10.5596	2.64974	2.12425	2.59392	0	0.104485	0.0319151	0.07957	2856
NODE_13643_length_2311_cov_9.667996	lytic	Pantoea phage	2.48939	0.905747	0.737821	0.741303	0	0	0	0	2311
NODE_28551_length_1430_cov_5.130909	lytic	Pseudomonas sp.	0.660033	0.262727	0.165236	0	0	0	0	0	1430
NODE_12236_length_2473_cov_8.563275	lytic	Pseudomonas orientalis	2.18092	0.325544	0.883165	0.505515	0.0188959	0.0938524	0.0921448	0.0612621	2473
NODE_10700_length_2692_cov_17.009101	lytic	Pseudomonas sp.	4.02369	0.697807	0.956026	0.601987	0.0173586	0.160118	0.0507892	0	2692
NODE_5548_length_4108_cov_7.423637	lytic	Xanthomonas hortorum	2.08971	0.300497	0.295368	0.270505	0	0.0564988	0.0332825	0	4108
NODE_1846_length_9112_cov_15.845203	lytic	Pantoea agglomerans	3.44783	1.01311	1.20196	1.1052	0	0.018194	0.0200065	0	9112
NODE_37365_length_1190_cov_3.102203	lytic	Kluyvera intermedia	0.887571	0.586325	0.563485	0.31127	0	0	0	0	1190
NODE_5568_length_4101_cov_5.066238	lytic	Paucimonas lemoignei	1.4357	0.418796	0.47028	0.496772	0	0.145531	0.14447	0.0184713	4101
NODE_126_length_36251_cov_10.308902	lysogenic	Pseudomonas poae	2.70159	0.429359	0.503832	0.349965	0.00644527	0.0594518	0.0364588	0.0417923	36251
NODE_28125_length_1444_cov_54.105832	lytic	Escherichia coli	10.4737	13.7895	10.0171	8.88192	0	0	0	0	1444
NODE_11969_length_2367_cov_13.753028	lysogenic	Pantoea agglomerans	10.4625	2.47156	2.51453	3.05155	0	0.0140079	0.105898	0	2367
NODE_29179_length_1409_cov_4.061300	lytic	Cupriavidus metallidurans	1.08455	0.190459	0.22662	0.164306	0	0.141192	0	0	1409
NODE_14344_length_2237_cov_5.799725	lytic		1.56715	5.44631	4.0538	3.47726	0.0417787	0.474302	0.0611195	0	2237
NODE_7210_length_3450_cov_7.012960	lytic	Escherichia coli	1.83689	1.86683	1.28834	1.51654	0	0	0	0	3450
NODE_35236_length_1239_cov_2.199324	lytic		0.54413	0	0.0927771	0.03737	0	0.0802826	0	0	1239
NODE_30280_length_1374_cov_3.689917	lytic	Paucimonas lemoignei	1.14489	0.429683	0.687883	0.57287	0	0.217184	0.232186	0.165394	1374
NODE_22117_length_1700_cov_5.011550	lytic	Xanthomonas arboricola	1.63917	0.0631427	0.236664	0.217889	0	0.0195039	0.0536174	0	1700
NODE_16722_length_2030_cov_6.663797	lytic	Citrobacter freundii	2.01478	1.79786	1.50059	1.69924	0	0	0	0	2030
NODE_12204_length_2476_cov_27.574969	lytic	Pseudomonas simiae	10.3559	1.32227	2.5328	1.32771	0.0754919	0.716431	0.312913	0.214158	2476
NODE_12012_length_2501_cov_4.690106	lytic	Citrobacter freundii	1.20405	2.12453	1.2614	1.01822	0	0	0	0	2501
NODE_7293_length_3421_cov_9.161616	lytic	PREDICTED: Lipotes	2.45024	0.39222	0.515224	0.297758	0.0136596	0.0484605	0.0266441	0.0885713	3421
NODE_1360_length_11420_cov_5.689837	lysogenic		0.89536	1.39818	1.16315	0.985223	0.0491028	0.373085	0.0977743	0.0397989	11420
NODE_14943_length_2183_cov_5.076598	lytic	Pantoea vagans	1.54415	0.467135	0.529498	0.604485	0	0	0	0	2183
NODE_19487_length_1846_cov_4.848688	lytic	Citrobacter freundii	0.76694	0.668711	0.491243	0.401312	0	0	0	0	1846
NODE_6920_length_3541_cov_5.164372	lytic	Pseudomonas sp.	1.61198	0.242514	0.364305	0.261516	0.0395901	0.412001	0.270283	0.449241	3541
NODE_7863_length_3259_cov_6.935705	lytic	Pseudomonas sp.	1.71009	0.172921	0.252781	0.213109	0	0.0305217	0.0279686	0.0232435	3259
NODE_5942_length_3927_cov_16.939566	lytic	Pantoea sp.	1.94568	0.587692	0.829371	0.707432	0.0118995	0.0422163	0	0	3927
NODE_2946_length_6356_cov_13.560546	lytic	Pantoea agglomerans	3.92456	1.00486	0.618923	1.13641	0	0.0365162	0.0573629	0.011918	6356
NODE_6642_length_3637_cov_6.124511	lytic	Erwinia rhapontici	1.73008	0.221355	0.143983	0.0891146	0.0256967	0.136747	0.0250618	0.0208278	3637
NODE_34208_length_1265_cov_6.478512	lytic	Pantoea agglomerans	1.58107	0.572777	0.474545	1.04315	0	0.0262108	0	0	1265
NODE_25622_length_1541_cov_4.030956	lytic		1.02082	0.0348289	0.165767	0.120185	0	0	0	0	1541
NODE_638_length_17767_cov_9.038844	lysogenic	Pantoea agglomerans	2.40701	0.85792	0.847558	0.875628	0	0	0	0.00426356	17767
NODE_9094_length_2979_cov_12.646375	lytic	Rahnella aquatilis	2.30836	6.6391	6.72701	5.94505	0.0313726	0.144692	0	0	2979
NODE_2531_length_7150_cov_5.034813	lytic	Pectobacterium phage	0.735465	0.25522	0.408178	0.679951	0	0	0	0	7150
NODE_34336_length_1262_cov_3.642916	lytic	Siphoviridae	0.85474	0.0425288	0.0708449	0.0366889	0	0	0	0	1262
NODE_5111_length_4329_cov_12.305101	lytic	Pseudomonas azotoformans	3.3483	0.359545	0.472065	0.331565	0.0107945	0.268072	0.0736945	0.10499	4329
NODE_4633_length_4595_cov_9.721806	lytic	Citrobacter koseri	3.04688	4.99336	3.63295	3.69807	0.0101696	0.00721582	0.029755	0	4595
NODE_23843_length_1617_cov_3.895647	lytic	Erwinia rhapontici	1.00063	0.199151	0.102684	0.114537	0	0.0820203	0.112739	0	1617
NODE_26140_length_1518_cov_10.778537	lytic	Mixta calida	2.5463	3.48263	5.90236	7.25938	0	0	0	0	1518
NODE_29182_length_1409_cov_3.762925	lytic	Pantoea eucalypti	1.05265	0.342826	0.281009	0.197167	0	0	0	0	1409
NODE_32374_length_1313_cov_6.891892	lytic	Xanthomonas arboricola	1.76289	0.367892	0.218871	0.193951	0	0.0757579	0	0	1313
NODE_27574_length_1464_cov_4.589780	lytic	Xanthomonas arboricola	1.16661	0.109982	0.187572	0.158133	0	0.022648	0.0311303	0	1464
NODE_2433_length_7333_cov_10.097005	lysogenic	Rahnella inusitata	1.41277	1.77855	1.2889	1.55327	0.114705	0.31651	0.0932254	0.0516505	7333
NODE_11414_length_2584_cov_8.172400	lytic		1.3567	0.31156	0.232314	0.340452	0	0	0	0	2584
NODE_46635_length_1016_cov_7.779396	lytic	Pantoea vagans	3.14085	0.898044	1.08112	0.774728	0	0	0	0	1016
NODE_7805_length_3274_cov_5.413482	lytic	Pantoea ananatis	1.71599	0.229505	0.483741	0.608113	0.0142729	0.131655	0.0139202	0.0694111	3274
NODE_6562_length_3667_cov_5.426080	lytic	Citrobacter freundii	0.998916	1.14895	1.11632	0.719711	0	0	0	0	3667
NODE_13953_length_2278_cov_6.698156	lytic	Xanthomonas citri	1.8349	0.164925	0.308375	0.0813019	0	0.0873311	0	0	2278
NODE_6307_length_3762_cov_4.724845	lytic	Pseudomonas poae	1.24847	0.199734	0.19352	0.123077	0.0372643	0.273221	0.169603	0.0805429	3762
NODE_3089_length_6144_cov_17.498768	lytic	Pantoea sp.	3.29554	0.856086	1.1683	1.2133	0	0.026983	0.00741777	0	6144
NODE_11985_length_3248_cov_34.275916	lytic	Pantoea phage	10.15	2.18949	2.0173	2.15256	0	0.0204167	0	0.0233222	3248
NODE_7634_length_3323_cov_5.082925	lytic		1.10232	1.12253	1.49324	1.90194	0	0	0	0	3323
NODE_24301_length_1596_cov_2.611940	lytic		0.619544	0.0336286	0.0960325	0.0870327	0	0.0415497	0	0.0474628	1596
NODE_3110_length_6111_cov_15.125826	lytic	Pseudomonas azotoformans	3.33907	0.535747	0.738834	0.481123	0.0382339	0.385228	0.089494	0.123958	6111
NODE_6595_length_3656_cov_4.800889	lytic	Pseudomonas tensinigenes	1.31541	0.146803	0.293456	0.177303	0.0255632	0.344627	0.124658	0.103598	3656
NODE_3164_length_6034_cov_7.028935	lytic	Pseudomonas sp.	2.29046	0.46253	0.584216	0.406691	0	0.0219799	0.037765	0	6034
NODE_31661_length_1333_cov_3.535211	lytic	Erwinia sp.	1.11267	0.120791	0.450337	0.382082	0	0.0746212	0.0341897	0	1333
NODE_9303_length_2940_cov_7.272097	lytic	Rahnella sp.	1.51346	5.47667	5.05462	5.17347	0.0158944	0.0563889	0.0155016	0	2940
NODE_8631_length_3080_cov_5.912727	lytic		1.59059	0.365941	0.311014	0.240527	0	0	0	0	3080
NODE_5727_length_4021_cov_8.999244	lytic	Tatumella ptyseos	3.53212	5.00541	9.09722	9.59191	0	0	0	0	4021
NODE_8701_length_3062_cov_7.297639	lytic	Pseudomonas sp.	2.08433	0.438205	0.246103	0.272183	0	0.0216569	0	0	3062
NODE_8304_length_3153_cov_5.651711	lytic	Pseudomonas sp.	1.73907	0.255335	0.405085	0.264328	0.0592825	0.23135	0.0144544	0.0240249	3153
NODE_4734_length_4538_cov_6.770912	lysogenic	Pseudomonas yamanorum	1.85208	0.331158	0.346187	0.265279	0	0.0511452	0.0100429	0.033385	4538
NODE_5973_length_5637_cov_20.056969	lytic	Pseudomonas orientalis	10.138	1.48532	1.75826	1.12119	0.0663182	0.470558	0.185954	0.241886	5637
NODE_9664_length_2262_cov_28.845945	lytic	Rahnella aceris	9.98449	22.9325	26.9196	22.8641	0.867656	6.46424	0.664884	0.468837	2262
NODE_13786_length_2297_cov_5.776985	lytic	Bacteriophage sp.	1.55557	0.700975	0.817384	1.00787	0	0	0	0	2297
NODE_8477_length_3111_cov_15.072317	lytic	Rahnella aquatilis	4.33415	15.1646	11.3682	13.0079	0.0751036	0.543552	0.102547	0.0973972	3111
NODE_21529_length_1730_cov_26.438209	lytic	Pantoea vagans	9.9113	3.94003	3.62498	3.6265	0	0.0574972	0.105375	0.0437865	1730
NODE_23889_length_1615_cov_5.257051	lytic	Myoviridae	0.640085	0.847442	0.57337	0.38704	0	0	0	0	1615
NODE_13705_length_2304_cov_4.750556	lytic	Xanthomonas arboricola	1.07291	0.163064	0.155219	0.180865	0	0	0	0	2304
NODE_16755_length_2028_cov_5.045616	lytic		1.55136	0.211721	0.421965	0.20548	0.0230421	0.29429	0.134837	0.186762	2028
NODE_14252_length_2246_cov_18.858969	lytic	Pantoea agglomerans	9.82549	2.54497	3.76744	4.16424	0	0.0369064	0.0405831	0	2246
NODE_55_length_46931_cov_19.538378	lytic	Tatumella citrea	2.53643	3.1564	3.01121	4.74843	0	0.000706499	0	0	46931
NODE_3734_length_5342_cov_35.676754	lytic	Xanthomonas arboricola	9.77232	1.57739	1.25284	1.49947	0.00874756	0.031034	0.00853141	0.0141802	5342
NODE_16495_length_2049_cov_6.160481	lytic	Salmonella enterica	1.33804	3.65405	3.77746	4.6437	0	0	0	0	2049
NODE_11422_length_2583_cov_9.603639	lytic	PREDICTED: Lipotes	2.75796	0.31168	0.383219	0.304733	0.0361823	0.372259	0.167619	0.0293266	2583
NODE_13936_length_2280_cov_3.526742	lytic	Klebsiella pneumoniae	1.04478	1.45948	0.957924	0.77169	0	0	0	0	2280
NODE_210_length_29417_cov_17.045910	lytic	Pantoea phage	2.49958	1.58914	1.53201	1.83918	0.00158852	0.018034	0.0170419	0.00772519	29417
NODE_2984_length_6289_cov_28.480590	lytic	Pseudomonas sp.	4.19507	0.58459	0.9728	0.651562	0.0594428	0.355872	0.159428	0.144539	6289
NODE_45201_length_1040_cov_1.590863	lytic		0.259299	0.051607	0.11053	0	0	0.0637629	0	0	1040
NODE_14676_length_2206_cov_55.249186	lytic	Klebsiella sp.	9.71841	13.4178	12.9576	9.75982	0	0	0	0	2206
NODE_26718_length_1495_cov_6.077778	lytic	Lonsdalea britannica	1.35286	0.718011	0.768902	0.619417	0	0	0	0	1495
NODE_1255_length_12088_cov_34.906840	lytic	Pantoea agglomerans	9.68023	2.88603	2.43232	3.25198	0.0193289	0.0795454	0.0640943	0.0125332	12088
NODE_4396_length_4776_cov_21.988138	lytic	Erwinia billingiae	4.26301	0.988919	0.968086	0.872514	0.088058	0.624812	0.200392	0.142746	4776
NODE_10604_length_2708_cov_9.842066	lytic	Xanthomonas hortorum	2.44808	0.45585	0.358455	0.495842	0.0172561	0.171416	0.0504891	0	2708
NODE_5433_length_4173_cov_4.678485	lytic	Citrobacter freundii	1.17936	0.810279	1.1646	0.843256	0	0	0	0	4173
NODE_27102_length_1748_cov_69.683993	lytic	Rahnella aquatilis	9.55212	22.5677	23.1042	20.2238	0.42773	5.0361	0.834321	0.173342	1748
NODE_20248_length_1800_cov_5.627507	lytic	Citrobacter freundii	1.34835	1.80395	1.34819	0.926028	0	0	0	0	1800
NODE_495_length_20369_cov_10.286059	lytic	Pseudomonas syringae	2.68757	0.316194	0.465269	0.295507	0.00917659	0.0830179	0.0693612	0.0260324	20369
NODE_13332_length_2347_cov_3.002182	lytic	Escherichia coli	0.842601	0.411625	0.446242	0.355102	0	0	0	0	2347
NODE_12708_length_2416_cov_4.405337	lytic	Citrobacter sp.	0.846441	1.27736	0.898714	0.948642	0	0	0	0	2416
NODE_22379_length_1686_cov_3.511343	lytic	Pseudomonas sp.	0.826393	0.222835	0.189388	0.109849	0	0.0786636	0.0540626	0	1686
NODE_5478_length_4148_cov_5.287320	lytic	Myoviridae sp.	1.45194	1.11276	1.69661	2.99151	0	0.00799342	0	0	4148
NODE_6028_length_3884_cov_6.488378	lytic	Rahnella aquatilis	1.28448	3.38555	3.69128	3.0816	0.0120313	0.277444	0.0469359	0.0195033	3884
NODE_7185_length_3458_cov_5.535998	lysogenic		1.26725	1.19511	0.949244	0.830158	0	0	0	0	3458
NODE_2357_length_7504_cov_7.188482	lysogenic	Rahnella aquatilis	2.24606	2.80373	2.58034	2.23362	0.0124545	0.265112	0.0728808	0	7504
NODE_4332_length_4821_cov_6.554763	lysogenic	Raoultella ornithinolytica	1.2679	1.88701	1.23855	1.28215	0	0	0	0	4821
NODE_4690_length_4560_cov_28.897891	lysogenic	Pantoea vagans	9.47691	2.21277	2.24776	2.42676	0	0.0581696	0.0299834	0.016612	4560
NODE_11928_length_2510_cov_19.061914	lytic	Pantoea vagans	4.75415	1.19745	1.22889	1.62332	0	0	0.0181573	0	2510
NODE_10457_length_2731_cov_8.354634	lytic	Pantoea agglomerans	2.55089	2.51554	2.00167	2.06839	0.0342215	0.157831	0.016688	0	2731
NODE_5823_length_3976_cov_11.355267	lytic	Pseudomonas sp.	3.35732	0.45896	0.570193	0.326066	0	0.216819	0.177668	0.0571559	3976
NODE_8281_length_3159_cov_4.330863	lytic		0.953252	0.15291	0.291107	0.14657	0	0.125951	0.0432809	0.0239793	3159
NODE_5622_length_4068_cov_9.234986	lytic	Pantoea vagans	1.67384	0.435387	0.588695	0.415438	0	0	0	0	4068
NODE_3977_length_5129_cov_5.021285	lysogenic	Rahnella aquatilis	1.10413	3.52646	2.55496	2.77592	0	0.116362	0.00444286	0.0147691	5129
NODE_9013_length_2996_cov_7.002720	lytic	Pantoea vagans	1.96522	0.394115	0.213156	0.231816	0	0	0.0304238	0	2996
NODE_9196_length_2957_cov_6.630600	lytic	Pantoea vagans	0.873975	0.30856	0.285077	0.26619	0	0.011213	0.030825	0	2957
NODE_7046_length_3530_cov_69.020719	lytic		9.20547	9.73838	16.6384	18.6321	0	0	0	0	3530
NODE_12242_length_2322_cov_17.297750	lytic	Pantoea agglomerans	9.18452	2.08028	2.45325	3.29015	0.060374	0.0571175	0	0	2322
NODE_5233_length_4272_cov_7.046716	lytic	Tatumella citrea	2.29881	3.22882	5.17381	5.46795	0	0	0	0	4272
NODE_7497_length_3363_cov_6.183797	lytic	Citrobacter sp.	1.10926	1.55604	1.78311	1.43874	0	0	0	0	3363
NODE_19082_length_2268_cov_203.029824	lytic	Kluyvera intermedia	9.04649	13.0274	8.78238	8.43143	0	0	0	0	2268
NODE_19004_length_1874_cov_6.464541	lytic	Rahnella sp.	3.27375	6.45832	6.88029	5.6209	0.149614	0.743106	0.0972781	0	1874
NODE_2725_length_6748_cov_6.199910	lytic	Pseudomonas sp.	1.45532	0.0874903	0.236595	0.205845	0	0.0196542	0.0135076	0	6748
NODE_21973_length_1707_cov_3.949758	lytic	Pseudomonas orientalis	1.07952	0.0943257	0.29181	0.108498	0	0.233088	0.21359	0.088753	1707
NODE_5597_length_4084_cov_4.381981	lytic	Pseudomonas sp.	0.539253	0.0525674	0.228301	0.158722	0.0114421	0.18673	0.145072	0	4084
NODE_27389_length_1471_cov_3.266949	lytic	Klebsiella sp.	0.733299	0.729726	0.807495	0.472142	0	0	0	0	1471
NODE_23257_length_1644_cov_6.339207	lytic		1.55832	0.848817	0.279686	0.647769	0.0284243	0.0201683	0	0	1644
NODE_4204_length_4920_cov_16.432271	lytic	Pseudomonas orientalis	4.56302	0.741799	1.06436	0.574062	0.180459	0.441415	0.120421	0.369515	4920
NODE_7696_length_3308_cov_18.291423	lytic	Uncultured Caudovirales	4.10321	1.03838	1.23167	1.23172	0	0.0300696	0.0826629	0	3308
NODE_5867_length_3958_cov_6.643095	lytic	Myoviridae	1.5046	2.11539	1.62478	0.777929	0	0	0	0	3958
NODE_2844_length_6702_cov_8.043478	lysogenic	Vibrio metschnikovii	1.42507	2.07814	1.56652	1.34718	0.00697247	0.0841038	0.0136004	0.0113027	6702
NODE_6970_length_3386_cov_6.224257	lytic	Citrobacter freundii	0.676964	1.93382	0.939252	0.738416	0	0.0587538	0	0	3386
NODE_7438_length_3218_cov_3.533987	lytic		0.949741	0.850602	1.21452	1.964	0	0.020607	0	0	3218
NODE_23546_length_1144_cov_4.316804	lytic	Pantoea agglomerans	8.99688	1.54821	2.68509	3.19739	0.0408474	0	0	0.0662156	1144
NODE_24359_length_1108_cov_3.938272	lytic	Tatumella ptyseos	0.730155	1.13834	1.71181	1.60885	0	0	0	0	1108
NODE_3109_length_6311_cov_5.402174	lytic	Rahnella aquatilis	0.33472	1.67537	1.30334	1.33893	0	0.00525379	0.00722149	0.012003	6311
NODE_5129_length_4344_cov_4.505945	lytic	Raoultella terrigena	0.248315	0.914291	0.735055	0.559582	0	0.00763276	0	0	4344
NODE_9673_length_2581_cov_38.461599	lytic	Citrobacter arsenatis	4.41441	6.384	5.8047	4.95126	0	0	0	0	2581
NODE_10688_length_2368_cov_7.375703	lytic	Rahnella aceris	0.96799	2.71983	1.93634	2.2877	0.0394675	0.112016	0.0577384	0.0639786	2368
NODE_5578_length_4097_cov_34.169965	lytic		8.96269	10.5391	17.6403	19.8112	0	0	0	0	4097
NODE_6481_length_3606_cov_7.213179	lytic	Citrobacter freundii	1.2277	1.65955	1.50711	1.28401	0	0	0	0	3606
NODE_9172_length_2699_cov_30.292738	lytic	Kluyvera genomosp.	4.5045	7.34774	6.47607	6.29589	0	0	0	0	2699
NODE_5337_length_4199_cov_5.289817	lytic	Enterobacter sp.	1.26304	1.66165	2.09273	2.48102	0	0.00789633	0	0	4199
NODE_13727_length_2302_cov_35.180685	lytic	Pseudomonas yamanorum	8.74692	1.13078	1.7838	0.814599	0.040599	0.590541	0.316767	0.296158	2302
NODE_1296_length_11965_cov_8.329219	lysogenic	Pantoea vagans	8.70353	2.57927	3.07806	3.29315	0.00390551	0.0415671	0.0190451	0.0189931	11965
NODE_7218_length_3447_cov_27.897406	lytic	Pseudomonas sp.	8.547	1.23785	2.19912	1.49099	0.0813394	0.807996	0.356983	0.329637	3447
NODE_25333_length_1069_cov_5.098619	lytic	Enterobacter asburiae	1.0511	1.25518	1.2605	1.21276	0	0	0	0	1069
NODE_24521_length_1101_cov_3.843212	lytic		0.224521	1.41369	0.632236	0.799025	0	0.0301151	0	0	1101
NODE_9772_length_2557_cov_8.703837	lytic	Citrobacter freundii	2.12685	3.3374	3.32919	2.56224	0	0	0	0	2557
NODE_19679_length_1477_cov_31.791842	lytic		5.7817	9.77494	8.63883	8.51106	0.822591	6.28563	0.863977	0.205147	1477
NODE_6276_length_3702_cov_13.457088	lytic	Tatumella ptyseos	3.76364	4.09566	5.62196	6.63504	0	0	0	0	3702
NODE_110_length_38738_cov_31.609234	lysogenic	Kluyvera intermedia	8.53235	10.2534	8.30788	7.76312	0	0	0	0.00195546	38738
NODE_6050_length_3809_cov_6.072989	lytic	Enterobacter cloacae	0.530987	1.01453	1.36643	1.05148	0	0	0	0	3809
NODE_9500_length_2620_cov_3.591423	lytic	Rahnella aquatilis	0	1.31106	0.638616	0.759909	0	0.0253105	0	0	2620
NODE_4140_length_5110_cov_5.485460	lytic	Pantoea sp.	8.42171	2.21617	3.14934	3.62891	0.00914471	0.123283	0.0178375	0	5110
NODE_5543_length_4082_cov_17.898684	lytic	Rahnella aquatilis	1.60204	5.72608	4.15366	4.06073	0.0572384	0.211189	0.0446593	0.0556717	4082
NODE_10595_length_2387_cov_4.628645	lytic	Rouxiella badensis	0.131804	0.899394	0.636743	0.678906	0	0.0416716	0	0	2387
NODE_11887_length_2155_cov_5.570000	lytic	Rahnella inusitata	0.427552	1.43207	1.04016	0.902394	0	0.0615438	0	0.0351511	2155
NODE_22277_length_1203_cov_2.512195	lytic	Salmonella enterica	2.24165	0.803062	0.583938	0.846742	0	0.0275617	0.0378843	0	1203
NODE_7835_length_3090_cov_24.846458	lytic	Rahnella aquatilis	1.97089	7.98991	5.60701	5.44678	0	0.182416	0.103244	0	3090
NODE_20109_length_1324_cov_9.200158	lytic	Rahnella aceris	0.780768	3.24298	1.72677	1.57369	0	0.0751285	0.0344221	0	1324
NODE_20707_length_1523_cov_58.869210	lytic	Kluyvera intermedia	8.39585	13.1976	10.2648	9.45485	0	0	0	0	1523
NODE_4420_length_4844_cov_4.914178	lytic		1.05775	1.52903	2.25704	2.16978	0	0	0	0	4844
NODE_4602_length_4698_cov_11.190610	lytic	Rahnella aquatilis	1.31066	3.91853	3.45543	3.2277	0.02984	0.0670474	0.0194018	0	4698
NODE_25378_length_1067_cov_4.915020	lytic	Rahnella sp.	0.14743	2.06235	1.08331	0.737698	0.175181	0.29521	0.0854261	0.070994	1067
NODE_8341_length_2925_cov_11.833101	lytic	Citrobacter freundii	2.73512	4.09187	4.34914	4.08402	0	0	0	0	2925
NODE_5601_length_4078_cov_29.317673	lytic	Rahnella sp.	8.38174	32.0475	26.8585	28.3451	0.0458357	0.357748	0.111758	0.0928772	4078
NODE_14987_length_1755_cov_3.062353	lytic		1.24207	0.336401	0.509437	0.461695	0	0	0	0	1755
NODE_21279_length_1256_cov_2.120733	lytic	Salmonella enterica	0.286275	0.897371	0.437269	0.552963	0	0	0	0	1256
NODE_7937_length_3054_cov_7.518506	lytic	Pantoea phage	1.35395	1.05445	1.12709	1.2811	0	0.0217136	0.029846	0	3054
NODE_12388_length_2079_cov_4.018775	lytic	Ewingella americana	0.129712	0.839018	0.577488	0.66813	0	0.0159484	0	0	2079
NODE_4647_length_4674_cov_39.899545	lytic	Kluyvera ascorbata	8.32263	11.948	11.1532	8.63818	0	0.00709386	0	0	4674
NODE_7946_length_3052_cov_4.888555	lytic	Klebsiella sp.	0.508062	1.09031	0.667492	0.553736	0	0	0	0	3052
NODE_16424_length_1604_cov_6.393157	lytic		0.89666	2.60995	2.32514	2.3959	0	0.0620138	0.0284132	0	1604
NODE_11328_length_3399_cov_22.803230	lytic	Pseudomonas sp.	8.27762	0.836887	2.03102	1.40307	0.013748	0.409703	0.254758	0.111431	3399
NODE_8600_length_2852_cov_4.388631	lytic	Escherichia coli	0.0945549	1.41141	0.55084	0.616919	0	0.0116258	0	0	2852
NODE_7715_length_3130_cov_8.677724	lytic		0.911825	2.86361	2.56262	2.59613	0	0	0	0	3130
NODE_1866_length_9197_cov_4.824218	lytic		1.00182	1.52896	1.8512	2.27052	0	0	0	0	9197
NODE_10164_length_2676_cov_32.536818	lysogenic	Kluyvera intermedia	8.26345	13.3777	10.0685	9.21357	0	0.0123904	0	0	2676
NODE_2678_length_7001_cov_33.497409	lytic	Kluyvera sp.	4.45535	6.58913	4.61288	4.3451	0	0.00473599	0	0	7001
NODE_14713_length_1784_cov_3.944477	lytic	Pantoea agglomerans	2.15404	0.902545	0.630025	0.687773	0.0523873	0.0371712	0	0	1784
NODE_5049_length_4400_cov_6.332336	lytic	Enterobacter cloacae	0.939761	1.71382	1.61396	1.07335	0	0	0	0	4400
NODE_3666_length_5410_cov_31.021475	lysogenic	Erwinia persicina	8.03362	2.61908	2.57099	3.05538	0.00863761	0.104189	0.0673934	0.0280039	5410
NODE_7203_length_3298_cov_10.146778	lytic	Rahnella aquatilis	0.47698	3.33615	2.00996	2.55514	0	0.0301607	0.0276378	0.0229687	3298
NODE_1389_length_11376_cov_42.197774	lytic	Rahnella aquatilis	3.51035	12.6677	11.8141	9.88423	0.045185	0.259401	0.0560871	0.0532705	11376
NODE_9179_length_2699_cov_2.490923	lytic	Rahnella inusitata	0.06661	0.556798	0.553672	0.463186	0	0	0	0	2699
NODE_14111_length_1849_cov_3.797659	lytic	Kluyvera ascorbata	1.00877	1.10303	0.856554	0.989132	0	0	0	0	1849
NODE_17100_length_1543_cov_5.575269	lytic	Rahnella aquatilis	0.655389	2.3479	1.68035	1.65041	0	0.107442	0	0.0245465	1543
NODE_11008_length_2303_cov_4.840747	lytic	Pantoea sp.	3.30794	1.02542	1.21734	1.10577	0	0.0143972	0	0	2303
NODE_11968_length_2142_cov_11.500240	lytic	Rahnella aquatilis	0.881276	4.10929	3.04103	3.03704	0.0218158	0.139314	0	0	2142
NODE_12345_length_2084_cov_8.172992	lytic	Raoultella terrigena	0.690136	2.71705	2.5373	1.82184	0	0.0318202	0	0	2084
NODE_4120_length_5131_cov_8.241529	lytic	Kluyvera genomosp.	1.03362	2.07112	1.99389	2.06195	0	0	0	0	5131
NODE_4323_length_4932_cov_4.328481	lytic	Pantoea agglomerans	3.12574	0.886905	0.634472	0.722873	0.00947475	0.0134455	0	0	4932
NODE_1359_length_11539_cov_8.778997	lytic	Salmonella enterica	2.09944	2.89543	2.26025	1.65921	0	0	0	0	11539
NODE_10051_length_2494_cov_4.410004	lytic	Citrobacter sp.	1.22545	1.64629	1.47491	1.8101	0	0	0	0	2494
NODE_9528_length_2614_cov_7.421649	lytic	Rahnella aceris	0.962864	2.22775	1.91536	1.33732	0.0536298	0.152211	0.0174349	0	2614
NODE_9858_length_2537_cov_4.052780	lytic	Rahnella inusitata	0.301169	1.43857	0.989263	1.09503	0	0.0261385	0	0	2537
NODE_5216_length_4278_cov_6.233720	lytic	Rahnella inusitata	0.724921	1.98225	1.50921	1.56394	0.0327696	0.131759	0.0532665	0	4278
NODE_5689_length_3994_cov_11.005331	lytic	Tatumella citrea	1.89053	3.8567	5.04305	5.85434	0	0.00830163	0	0	3994
NODE_7442_length_3217_cov_24.661290	lytic	Rahnella aquatilis	1.48094	7.858	5.75092	6.06654	0.0435774	0.113374	0.0566675	0	3217
NODE_7801_length_3101_cov_6.920552	lytic	Tatumella citrea	1.61605	2.13751	4.29588	4.0762	0	0	0	0	3101
NODE_9409_length_2642_cov_34.382683	lytic	Rahnella aquatilis	2.09245	6.12487	6.87443	5.75701	0.0707486	0.376495	0.0172501	0.0286717	2642
NODE_23540_length_1144_cov_6.888889	lytic		0.76611	1.59513	0.591725	1.25467	0	0	0	0	1144
NODE_4022_length_5207_cov_14.838703	lytic	Enterobacteriaceae bacterium	1.84286	3.47879	2.91529	2.28084	0	0	0.0087526	0	5207
NODE_5056_length_4395_cov_8.129724	lytic	Enterobacter sp.	0.756755	2.90643	2.50797	2.12807	0	0	0	0	4395
NODE_26444_length_1780_cov_14.918841	lytic	Pseudomonas orientalis	8.02952	1.86945	2.51141	2.47114	0.157515	1.08039	0.563284	0.553235	1780
NODE_14663_length_1789_cov_4.793541	lytic	Tatumella ptyseos	1.18078	1.26003	1.24939	1.307	0	0	0	0	1789
NODE_20890_length_1278_cov_5.111202	lytic	Klebsiella pneumoniae	1.01988	1.97383	1.47911	1.44918	0	0	0	0	1278
NODE_3813_length_5428_cov_5.183882	lytic		0.505094	1.58206	0.828271	0.81889	0	0	0	0	5428
NODE_10956_length_2311_cov_3.951684	lytic	Rahnella aquatilis	0.155587	1.38185	0.45872	0.721268	0	0.179342	0.0197208	0	2311
NODE_9092_length_2724_cov_8.392282	lytic	Rahnella sp.	0.643487	1.40877	1.03623	0.977361	0	0.146065	0	0.0278086	2724
NODE_6069_length_3797_cov_33.499466	lytic	Rahnella aquatilis	1.81698	7.24429	6.13219	6.43854	0.0492278	0.288167	0.0240057	0	3797
NODE_5225_length_4274_cov_5.334913	lytic		0.294446	1.11135	0.694797	0.601247	0.0218669	0.120245	0.0319898	0	4274
NODE_17641_length_1498_cov_6.525295	lytic	Citrobacter arsenatis	0.765087	1.20026	0.797204	0.710903	0	0	0	0	1498
NODE_3592_length_5647_cov_33.651824	lytic		3.93578	4.89476	8.59593	9.37999	0	0	0	0	5647
NODE_3523_length_5567_cov_35.213897	lytic	Citrobacter freundii	8.00083	9.60241	8.03002	6.75766	0	0	0	0	5567
NODE_6569_length_3564_cov_5.522941	lytic	Escherichia coli	0.655765	0.933676	0.93893	0.714528	0	0	0	0	3564
NODE_3675_length_5554_cov_4.501909	lytic	Bacteriophage sp.	1.39594	1.30941	1.97656	3.55972	0	0.00596988	0	0	5554
NODE_15536_length_1693_cov_13.775336	lytic	Rahnella aceris	1.80524	5.13571	3.98333	3.50064	0.0828047	0.137092	0	0.0894869	1693
NODE_4552_length_4850_cov_65.259228	lytic	Tatumella ptyseos	7.90478	6.44609	9.28166	11.5085	0	0	0	0	4850
NODE_11794_length_2529_cov_19.972110	lytic	Rahnella aquatilis	7.82852	25.053	27.1355	23.4619	0.221729	1.25862	0.324376	0.0599056	2529
NODE_6957_length_3391_cov_5.095024	lytic	Escherichia coli	0.901288	1.48779	1.34089	1.01041	0	0	0	0	3391
NODE_15787_length_1666_cov_4.804469	lytic	Pantoea sp.	4.76159	0.998686	1.47196	1.79258	0	0	0.0273558	0	1666
NODE_16123_length_1634_cov_4.099430	lytic	Kluyvera intermedia	0.467605	1.34671	0.922358	0.765078	0	0	0	0	1634
NODE_15115_length_1738_cov_5.209150	lytic	Tatumella citrea	0.478414	1.62126	1.89233	1.73164	0	0	0	0	1738
NODE_13079_length_1983_cov_2.647303	lytic		0.56663	1.19089	1.37191	1.16746	0	0.217366	0.0459655	0.0382	1983
NODE_10566_length_2390_cov_23.362741	lytic	Rahnella inusitata	2.23785	7.48928	6.8885	6.48995	0	0.0971117	0	0	2390
NODE_11626_length_2199_cov_5.699160	lytic	Klebsiella sp.	1.33875	1.83054	1.2662	1.2844	0	0	0	0	2199
NODE_5908_length_3880_cov_5.019608	lytic		0.567606	0.760805	0.529985	0.489268	0	0.0170911	0	0	3880
NODE_13102_length_1980_cov_3.665974	lytic	Rahnella aquatilis	0.340493	1.07072	0.622489	0.841844	0	0.0502374	0	0	1980
NODE_2147_length_8271_cov_35.600292	lytic	Erwinia rhapontici	7.66202	14.6718	11.3601	11.4956	0.926567	6.99133	1.12408	0.430453	8271
NODE_14563_length_1798_cov_6.944923	lytic	Bacteriophage sp.	2.58722	2.62685	3.8253	3.86274	0	0	0	0	1798
NODE_15661_length_1679_cov_22.382389	lytic	Rahnella aquatilis	1.24476	5.3064	4.99406	4.85351	0.0556635	0.345588	0.027144	0	1679
NODE_4336_length_4920_cov_12.877287	lytic	Rahnella sp.	2.06912	6.0653	6.66653	6.00883	0	0.0606525	0.0370527	0	4920
NODE_4714_length_4630_cov_12.056393	lytic	Rahnella sp.	1.13576	4.16156	2.48964	3.10009	0.0100928	0.0572902	0.0295301	0	4630
NODE_6889_length_3423_cov_7.325713	lytic	Rahnella aquatilis	1.14234	3.13592	2.25745	2.08309	0.0682581	0.203415	0.0798857	0	3423
NODE_15087_length_1742_cov_3.639004	lytic		0	1.35565	0.571895	0.531589	0	0	0	0	1742
NODE_10100_length_2484_cov_4.212845	lytic		0.325689	0.9507	0.665868	0.577836	0	0	0	0	2484
NODE_13012_length_1993_cov_33.814757	lytic	Rahnella aquatilis	1.9056	6.19388	5.65878	4.99488	0	0.124774	0.0686023	0	1993
NODE_17422_length_1515_cov_6.623288	lytic	Citrobacter freundii	0.771335	2.19645	1.77042	1.22248	0	0	0	0	1515
NODE_5429_length_4142_cov_7.822119	lytic	Raoultella terrigena	0.542553	1.83353	2.09686	1.28553	0.0112819	0.008005	0	0	4142
NODE_20812_length_1282_cov_4.431133	lytic	Enterobacter kobei	0.280469	0.62798	0.418438	0.722331	0	0	0	0	1282
NODE_16353_length_1612_cov_4.234425	lytic	Citrobacter freundii	0.683099	1.31515	1.549	2.19731	0	0	0	0	1612
NODE_8866_length_2777_cov_5.635562	lytic		0.54219	1.48819	1.03945	1.15045	0	0	0	0	2777
NODE_4920_length_4490_cov_34.795265	lytic	Citrobacter sp.	3.16818	5.3253	5.05346	3.32566	0	0	0	0	4490
NODE_5254_length_4249_cov_5.118264	lytic	Rahnella sp.	0.941425	0.606313	0.548587	0.702857	0.0219955	0.117051	0.064356	0	4249
NODE_20516_length_1300_cov_4.975100	lytic	Citrobacter freundii	1.05448	2.06428	1.29688	1.0863	0	0	0	0	1300
NODE_12560_length_2054_cov_13.375688	lytic	Enterobacter asburiae	1.45514	2.84819	4.6295	4.33935	0	0	0	0	2054
NODE_5358_length_4216_cov_32.504686	lytic		7.7929	10.1907	17.6801	18.7248	0	0	0	0	4216
NODE_9437_length_2834_cov_4.335013	lytic	Pseudomonas sp.	7.73931	1.43932	1.80723	1.45407	0.0989332	0.678577	0.192977	0.34748	2834
NODE_12506_length_2061_cov_5.582752	lytic	Pantoea jilinensis	3.17298	1.48436	1.5276	1.46026	0	0.0160877	0	0.0367543	2061
NODE_12129_length_2117_cov_3.977692	lytic		1.31629	1.48312	1.99699	1.86999	0	0.0313242	0	0	2117
NODE_4145_length_5106_cov_30.847555	lytic	Kluyvera intermedia	3.49456	5.18213	4.92532	4.51588	0	0	0	0	5106
NODE_10133_length_2477_cov_3.774979	lytic		0.127015	1.04006	0.644546	0.598161	0	0.0267717	0	0	2477
NODE_21852_length_1224_cov_5.123182	lytic		0.440638	1.00853	1.38262	1.58877	0	0	0	0	1224
NODE_14968_length_1757_cov_5.312573	lytic	1_Tdi_b3v08	0.486031	1.97029	1.5084	1.3308	0	0.0849204	0.025939	0.0431136	1757
NODE_8532_length_2873_cov_3.862314	lytic	Citrobacter sp.	0.398921	1.17692	0.709079	0.676874	0	0	0	0	2873
NODE_9254_length_2678_cov_6.141441	lytic	Myoviridae	1.586	2.34486	2.27975	2.36002	0	0	0	0	2678
NODE_9046_length_2736_cov_4.962700	lytic	Escherichia coli	0.919929	1.80474	1.61054	1.48923	0	0	0	0	2736
NODE_11394_length_2238_cov_5.913880	lysogenic	Tatumella citrea	1.67691	0.971264	1.73494	1.70682	0	0	0	0	2238
NODE_6669_length_3513_cov_18.820995	lytic	Kluyvera intermedia	2.45004	4.31601	4.52103	5.09408	0	0	0	0	3513
NODE_5242_length_4368_cov_3.705078	lytic	Pseudomonas fragi	7.73266	1.20416	1.90064	1.26142	0.0106981	0.296042	0.166941	0.121395	4368
NODE_13692_length_1902_cov_8.577152	lytic	Enterobacter ludwigii	0.508054	1.50968	0.98042	0.632932	0	0	0	0	1902
NODE_4483_length_4791_cov_7.394848	lytic	Citrobacter freundii	1.45408	2.36373	2.17804	1.69124	0	0	0	0	4791
NODE_8077_length_3013_cov_7.818120	lytic	Tatumella ptyseos	1.61104	2.92137	4.99362	6.23909	0	0	0	0	3013
NODE_7698_length_3307_cov_32.003383	lysogenic	Pantoea agglomerans	7.67886	1.61485	2.18408	2.03015	0	0.0300787	0.0413439	0.0458123	3307
NODE_3090_length_6330_cov_5.730677	lytic	Yersinia intermedia	1.00115	0.869085	0.707219	0.713173	0.00738222	0.0680943	0.0215994	0.0119669	6330
NODE_5339_length_6143_cov_339.040243	lytic	Rahnella aquatilis	7.50304	29.7451	27.1633	27.1794	0.0912834	0.350836	0.111285	0.110981	6143
NODE_12715_length_2033_cov_9.123862	lytic	1_Tdi_b3v08	0.674287	3.18121	2.10778	1.65118	0.0459709	0.195711	0.044835	0.0372605	2033
NODE_8770_length_2806_cov_6.035623	lytic	Serratia liquefaciens	0.929015	1.52062	1.16753	1.00655	0	0	0	0	2806
NODE_15472_length_2654_cov_195.695267	lytic	Tatumella ptyseos	7.3836	8.59469	17.0795	16.9225	0.0176072	0.137424	0.0171721	0	2654
NODE_13707_length_1900_cov_6.985366	lytic	Myoviridae	3.00423	2.5847	2.82672	2.61969	0	0	0	0	1900
NODE_3899_length_2072_cov_3.274665	lytic	Rahnella sp.	7.24501	21.7845	15.9777	16.4692	1.01488	7.29703	1.05579	0.402151	2072
NODE_4925_length_4488_cov_4.977667	lytic	Myoviridae sp.	1.0365	0.962688	1.24365	1.41855	0	0	0	0	4488
NODE_10195_length_2464_cov_15.602325	lytic	Rahnella sp.	1.93351	4.75941	3.44189	4.06829	0.227579	0.672823	0.0739851	0.030743	2464
NODE_27878_length_1713_cov_34.165259	lytic	Serratia symbiotica	7.35966	1.47259	1.88267	2.31102	0	0.0193559	0.0798158	0	1713
NODE_19809_length_1342_cov_8.484848	lytic	Rahnella aceris	0.75355	3.01951	3.02653	2.70839	0.0348208	0.0988277	0	0	1342
NODE_16017_length_2588_cov_249.040268	lytic	Kluyvera intermedia	7.12904	10.4522	8.68597	8.38184	0	0	0	0.02927	2588
NODE_14345_length_1823_cov_5.074095	lytic	Escherichia coli	1.4053	2.29641	1.89868	1.46041	0	0	0	0	1823
NODE_5818_length_3924_cov_6.592918	lytic	Escherichia coli	0.727323	1.42248	0.779554	0.849567	0	0	0	0	3924
NODE_1222_length_12484_cov_19.320541	lytic	Yersinia intermedia	2.73256	6.61648	4.27347	6.01206	0.0112294	0.103581	0.0328559	0.0303391	12484
NODE_7371_length_3240_cov_4.286970	lytic	Uncultured Caudovirales	1.69238	0.72887	0.581456	0.51446	0	0.0102335	0.0421989	0	3240
NODE_9948_length_2517_cov_18.126726	lytic	Citrobacter portucalensis	3.39276	6.1625	2.32916	3.03525	0	0	0	0	2517
NODE_129_length_46931_cov_20.529909	lytic	Tatumella citrea	2.53499	3.15468	2.9972	4.73659	0	0	0	0	46931
NODE_6216_length_3733_cov_6.685971	lytic	Citrobacter sp.	0.331098	0.682933	0.687714	0.427913	0	0	0	0	3733
NODE_33192_length_1501_cov_4.587828	lytic	Klebsiella quasipneumoniae	0.209604	0.35757	0.595644	1.07965	0	0	0	0	1501
NODE_32352_length_1530_cov_16.640000	lytic	Kluyvera intermedia	1.2191	2.40293	1.53602	1.10458	0	0	0	0	1530
NODE_5243_length_6243_cov_7.721719	lytic	Bacteriophage sp.	0.352765	0.326688	0.64547	0.622989	0	0	0	0	6243
NODE_13924_length_2896_cov_3.596621	lytic		0.512151	0.12973	0.282261	0.191857	0	0	0	0	2896
NODE_13422_length_2982_cov_5.190639	lytic	Yersinia kristensenii	0.0150721	0.863925	0.513977	0.605552	0	0.0222379	0	0	2982
NODE_26105_length_1799_cov_3.647362	lytic	Pseudomonas sp.	0.499668	0.179004	0.326585	0.205898	0	0.0368613	0	0.0421071	1799
NODE_5115_length_6381_cov_99.120297	lytic	Kluyvera ascorbata	3.58518	6.59011	5.63055	6.37815	0	0	0	0	6381
NODE_1128_length_20326_cov_6.479453	lysogenic	Escherichia coli	2.43233	0.712942	0.532861	0.701606	0.002299	0.0407811	0.0762345	0.0111804	20326
NODE_9718_length_3825_cov_36.518037	lytic	Klebsiella pneumoniae	4.001	6.53878	3.97194	3.72832	0.0244337	0.0346737	0.011915	0.0198041	3825
NODE_41454_length_1279_cov_2.506536	lytic		0	0.251781	0.229682	0.181006	0	0.0777718	0.0356332	0	1279
NODE_21902_length_2047_cov_3.432229	lytic		0.197609	0.235976	0.365013	0.588098	0	0	0	0	2047
NODE_3897_length_7983_cov_18.660822	lytic	Pantoea agglomerans	3.23168	0.947972	1.39195	1.4065	0	0.0207671	0.0171269	0.00948899	7983
NODE_44615_length_1049_cov_27.011066	lytic	Xanthomonas arboricola	7.15523	0.460478	0.803597	0.882772	0	0	0.043446	0	1049
NODE_2384_length_11936_cov_11.499790	lytic		0.672143	0.656502	0.926678	0.500409	0.00783	0.0305566	0.00381826	0	11936
NODE_3439_length_8879_cov_5.245127	lytic	Xanthomonas phage	0.678302	0.284103	0.434423	0.594477	0	0	0	0	8879
NODE_54504_length_1055_cov_6.582000	lytic		0	0.406986	0.605323	0.394988	0	0	0	0	1055
NODE_32180_length_1537_cov_4.087045	lytic		0.672568	0.314276	0.349016	0.210872	0	0	0	0	1537
NODE_38373_length_1351_cov_3.152778	lytic	Raoultella terrigena	0.066536	0.377408	0.321435	0	0.0345888	0	0	0	1351
NODE_5972_length_5638_cov_6.077915	lytic		0.183352	0.66637	0.514246	0.51738	0	0	0	0	5638
NODE_9649_length_3845_cov_10.683905	lytic	Pantoea vagans	4.28995	1.36796	1.26561	1.58954	0.0121533	0.05174	0.011853	0.0197011	3845
NODE_22767_length_1988_cov_2.835489	lytic		0.429556	0.134988	0.250564	0.442519	0	0.0500353	0	0	1988
NODE_31476_length_1563_cov_6.458223	lytic	Rahnella sp.	0.115023	0.961482	0.555673	0.236987	0	0	0	0	1563
NODE_2653_length_10856_cov_9.001944	lytic	Pantoea cypripedii	0.438852	0.588328	0.790623	0.803962	0	0	0	0	10856
NODE_17815_length_2387_cov_7.384648	lytic	Klebsiella variicola	0.583703	1.25915	0.609989	0.543125	0	0	0	0	2387
NODE_25964_length_1806_cov_3.887493	lytic	Tatumella citrea	0.273752	0.267465	0.388969	0.307651	0	0	0	0	1806
NODE_31990_length_1544_cov_6.603761	lytic		0.727738	0.660463	0.517014	0.719711	0	0	0	0	1544
NODE_19943_length_2192_cov_24.212447	lytic	Rahnella sp.	1.20974	4.73787	3.37371	2.97833	0.0426364	0.272272	0.207914	0.0691156	2192
NODE_28852_length_1669_cov_2.669145	lytic	Citrobacter sp.	0.188506	0.257262	0.267844	0.332904	0	0	0	0	1669
NODE_23080_length_1968_cov_9.779927	lytic		0.274055	0.572712	0.79178	0.705814	0	0.0336958	0.0231579	0	1968
NODE_32643_length_1519_cov_4.442623	lytic	Pseudomonas sp.	0.769304	0.247333	0.273272	0.121926	0	0	0	0	1519
NODE_21597_length_2070_cov_6.584119	lytic		0.977067	1.97054	1.2217	1.16313	0	0.0160177	0	0.0365945	2070
NODE_34805_length_1450_cov_3.514695	lytic	Rahnella sp.	0.216976	0.259103	0.299489	0.447048	0	0	0	0	1450
NODE_30096_length_1616_cov_8.420243	lytic	Klebsiella pneumoniae	0.528439	0.813705	0.719233	0.53006	0	0	0	0	1616
NODE_5233_length_6253_cov_7.565344	lytic		0.797842	0.506414	0.653629	0.770086	0	0.0848404	0	0.0121143	6253
NODE_20988_length_2114_cov_3.980573	lytic	Enterobacter cloacae	0.233868	0.330051	0.344381	0.240925	0	0	0	0	2114
NODE_3448_length_8855_cov_5.124432	lytic	Pseudomonas veronii	0.893319	0.151528	0.406753	0.130721	0.0369403	0.325763	0.174991	0.265191	8855
NODE_15660_length_2633_cov_6.474399	lytic	Tatumella citrea	0.298724	0.295569	0.489937	0.395663	0	0	0	0	2633
NODE_8546_length_4248_cov_4.530169	lysogenic	Serratia symbiotica	0.243347	0.379035	0.339753	0.414184	0	0	0	0	4248
NODE_26218_length_1793_cov_3.504028	lytic	Citrobacter freundii	0.752009	0.598676	0.43453	0.413175	0	0	0	0	1793
NODE_15184_length_2690_cov_17.207211	lytic	Yersinia intermedia	0.735161	0.828015	0.555525	0.679891	0	0.0246518	0	0	2690
NODE_9922_length_3765_cov_5.728841	lytic		2.57852	0.826809	1.08556	0.836254	0.0372346	0.167325	0.084734	0.0804788	3765
NODE_46923_length_1172_cov_3.932856	lytic	Pseudomonas sp.	0.498538	0.137384	0.326936	0.118519	0	0	0	0	1172
NODE_5654_length_5882_cov_7.171615	lytic		0.351492	0.56573	0.525485	0.850145	0	0	0	0	5882
NODE_14514_length_2797_cov_9.808534	lytic	Tatumella citrea	0.289243	0.498911	0.908721	0.943575	0	0	0	0	2797
NODE_34652_length_1455_cov_9.918571	lytic	Rahnella aquatilis	0.185341	0.959075	1.29479	1.51156	0	0.0227881	0	0	1455
NODE_15935_length_2598_cov_3.870232	lytic		0.536296	0.578444	0.312179	0.338617	0	0	0	0	2598
NODE_14665_length_2770_cov_4.620626	lytic	Xanthomonas phage	0.48677	0.251887	0.378098	0.685328	0	0	0	0	2770
NODE_4078_length_7721_cov_8.645708	lytic		0.547188	0.93148	0.737787	0.749602	0	0	0	0	7721
NODE_18094_length_2359_cov_16.243924	lytic	Rahnella inusitata	0.381052	2.22967	1.49435	1.74685	0	0.0421662	0	0	2359
NODE_6614_length_5229_cov_19.552764	lytic	Erwinia tracheiphila	0.472744	0.990492	1.57303	1.52744	0	0	0	0	5229
NODE_23766_length_1924_cov_3.755484	lytic		0	0.502123	0.278814	0.240652	0	0	0	0	1924
NODE_11551_length_3345_cov_6.984802	lytic	Pantoea vagans	0.201548	0.818307	0.59566	0.636731	0	0	0	0	3345
NODE_17357_length_2433_cov_4.752313	lytic	Siphoviridae	0.480301	0.352956	0.404221	0.228367	0.0192065	0	0	0	2433
NODE_17738_length_2394_cov_5.345019	lytic	Xanthomonas phage	0.384868	0.134515	0.304103	0.599559	0	0	0	0	2394
NODE_1337_length_11734_cov_27.098039	lytic	Tatumella ptyseos	7.04781	6.03768	9.70986	11.2182	0	0	0	0	11734
NODE_8315_length_4343_cov_7.198461	lytic	Citrobacter freundii	0.833083	0.673518	0.848449	0.618347	0	0	0	0	4343
NODE_14012_length_2879_cov_21.126062	lytic		1.1006	1.41682	1.77233	2.30783	0	0	0	0	2879
NODE_14218_length_2847_cov_54.725645	lytic	Rahnella aquatilis	2.11543	7.21085	6.94694	6.1719	0.0328272	0.326093	0.032016	0	2847
NODE_17683_length_2400_cov_45.344563	lytic	Rahnella sp.	2.05998	5.33359	5.97372	4.6205	0.0389412	0.310844	0.0189895	0.0946883	2400
NODE_45793_length_1192_cov_15.931398	lytic		1.05576	0.765447	1.22151	2.54425	0	0.027816	0	0	1192
NODE_9755_length_3814_cov_116.182229	lytic	Klebsiella sp.	6.93503	10.1038	9.98779	9.98503	0	0	0	0	3814
NODE_44524_length_1216_cov_2.519380	lytic	Myoviridae	0.221769	0.419307	0.252085	0.228461	0	0.0818011	0	0.0622949	1216
NODE_3876_length_8014_cov_10.149516	lytic	Citrobacter freundii	0.431841	0.468804	0.770578	0.742417	0	0	0	0	8014
NODE_26868_length_1760_cov_11.875660	lytic	Pantoea vagans	1.8642	0.548911	0.631359	0.868152	0.0265508	0.018839	0	0	1760
NODE_9247_length_3978_cov_5.548815	lytic	Pantoea vagans	1.22588	0.350793	0.526561	0.407378	0	0.00833502	0.0114567	0.0190424	3978
NODE_21360_length_2088_cov_4.392523	lytic		0.731865	0.334161	0.434308	0.31045	0	0.206435	0.152789	0.108837	2088
NODE_268_length_43293_cov_23.023567	lytic	Rahnella sp.	1.51675	2.13356	1.82146	1.81867	0.0971439	0.87194	0.163696	0.0892357	43293
NODE_23590_length_1934_cov_11.355508	lytic	Enterobacter cloacae	0.976057	1.47083	0.927875	0.933689	0	0	0	0	1934
NODE_2904_length_10163_cov_14.711713	lytic	Rahnella aceris	1.15425	1.32818	0.96581	0.98407	0	0.00652498	0	0	10163
NODE_12186_length_3211_cov_6.289607	lytic		0.237953	0.434586	0.588696	0.677722	0	0.010326	0	0	3211
NODE_15886_length_2605_cov_22.091373	lytic	Enterobacter sp.	1.88062	3.04927	1.81166	1.75074	0	0	0	0	2605
NODE_44696_length_1212_cov_6.019015	lytic	Xanthomonas phage	0.778752	0.0885665	0.495296	0.76405	0	0	0	0	1212
NODE_24552_length_1877_cov_14.806806	lytic	Rahnella inusitata	0.287342	1.80143	1.1772	1.25806	0	0.0353295	0.0485613	0	1877
NODE_5224_length_6263_cov_6.556218	lytic	Enterobacter hormaechei	0.200936	0.621295	0.537363	0.384428	0	0	0	0	6263
NODE_20108_length_2180_cov_6.569882	lytic	Rahnella sp.	0.41234	1.30485	0.700134	0.998242	0	0.0684427	0	0	2180
NODE_7212_length_4883_cov_253.657622	lytic		4.03153	4.36911	9.50142	10.1649	0	0	0.0280001	0	4883
NODE_21241_length_2096_cov_4.335620	lytic	Enterobacter hormaechei	0.192989	0.460918	0.49054	0.309265	0	0	0	0	2096
NODE_25886_length_1810_cov_2.855840	lytic	Enterobacter asburiae	0.173821	0.355832	0.268148	0.306971	0	0	0	0	1810
NODE_9976_length_3751_cov_7.285444	lytic	Escherichia coli	0.491269	0.572342	0.670794	0.715938	0	0	0	0	3751
NODE_19807_length_2204_cov_10.913448	lytic		0.938056	0.901016	0.95039	0.630237	0	0.0150439	0	0	2204
NODE_29225_length_1654_cov_3.822389	lytic	Kluyvera sp.	0.353257	0.584089	0.355216	0.363917	0	0	0	0	1654
NODE_16960_length_2475_cov_13.630992	lytic		0.617428	1.59388	1.40625	1.52467	0	0	0	0	2475
NODE_782_length_24931_cov_7.352669	lytic		0.462413	0.447781	0.562	1.1236	0	0	0	0	24931
NODE_12844_length_3083_cov_5.824637	lytic		0.349881	0.905258	0.584138	0.375457	0	0	0	0	3083
NODE_13910_length_2898_cov_3.365107	lysogenic	Serratia quinivorans	0.232635	0.555604	0.286474	0.183736	0	0	0	0	2898
NODE_11134_length_3444_cov_9.610800	lytic		0.313206	1.57398	1.14224	1.12258	0	0.0385095	0.0198497	0.021995	3444
NODE_2342_length_12115_cov_15.978690	lytic	Pseudomonas orientalis	3.61898	0.478457	0.727964	0.580917	0.0270001	0.195683	0.075237	0.0562737	12115
NODE_13903_length_2899_cov_4.862166	lytic	Sphingomonas sp.	0.682161	0.129596	0.352461	0.287487	0.0161192	0.280214	0.0314417	0.0783898	2899
NODE_8254_length_4369_cov_9.241771	lytic	Serratia marcescens	0.977291	0.694079	0.849247	0.540483	0.0106957	0.00758908	0	0	4369
NODE_12370_length_3172_cov_9.582611	lytic	Escherichia coli	0.566773	1.15058	0.797263	0.715249	0.0147319	0	0	0	3172
NODE_25904_length_1809_cov_3.188712	lytic	Enterobacter roggenkampii	0.273298	0.267022	0.240055	0.230355	0	0	0	0	1809
NODE_19773_length_2207_cov_9.308550	lytic		0.162918	1.14298	1.06484	0.881133	0	0.105164	0	0	2207
NODE_7016_length_4986_cov_6.201785	lytic	Citrobacter sp.	0.667055	0.73198	0.526416	0.538605	0	0	0	0	4986
NODE_18294_length_2340_cov_73.745733	lytic	Rahnella sp.	1.33491	6.05523	4.07186	3.90792	0.0599096	0.127526	0	0.0323721	2340
NODE_6161_length_5505_cov_40.780734	lytic	Bacteriophage sp.	2.60853	2.24727	3.46976	3.67972	0	0	0	0	5505
NODE_15235_length_2682_cov_21.115341	lytic	Citrobacter freundii	1.03062	1.96114	2.02871	1.19983	0	0	0	0	2682
NODE_629_length_28090_cov_11.034136	lytic	Pectobacterium phage	1.11923	0.508244	0.838226	1.24778	0	0	0	0	28090
NODE_26410_length_1782_cov_2.518240	lytic	Pantoea phage	0.226995	0.120474	0.179185	0.207863	0	0	0	0	1782
NODE_17842_length_2384_cov_167.468441	lytic		3.07301	2.85917	5.72718	7.06951	0	0	0	0	2384
NODE_35772_length_1420_cov_10.223443	lytic	Rahnella sp.	0.316515	0.944918	1.3312	1.69554	0	0.233498	0.0641899	0.0533455	1420
NODE_31181_length_1574_cov_5.568795	lysogenic	Pseudomonas azotoformans	0.742422	0.340987	0.446301	0.441246	0.0593767	0.463435	0.144774	0.192505	1574
NODE_25535_length_1827_cov_3.145034	lytic	Pseudomonas yamanorum	1.00862	0.205637	0.202735	0.1774	0	0.0907408	0.0249452	0	1827
NODE_22365_length_2014_cov_5.086269	lytic	Citrobacter sp.	0.223163	0.719526	0.462949	0.344847	0	0	0	0	2014
NODE_11835_length_3282_cov_11.722033	lytic		0.2465	0.392478	0.967069	0.966376	0	0	0	0	3282
NODE_1755_length_14957_cov_6.540934	lytic	Erwinia tracheiphila	0.360594	0.401898	0.536272	0.687231	0	0	0	0	14957
NODE_13135_length_3031_cov_14.370296	lytic		0.252084	0.779128	0.667902	0.748522	0	0.054696	0	0	3031
NODE_20902_length_2121_cov_193.420136	lytic	Kluyvera sp.	3.96263	6.37679	6.26572	5.59939	0	0	0	0	2121
NODE_28944_length_1664_cov_16.268490	lytic		0.661752	1.41919	1.4507	1.40518	0	0.0498148	0	0.0455232	1664
NODE_29100_length_1659_cov_2.900873	lytic		0.419921	0.355868	0.269458	0.279092	0	0	0	0	1659
NODE_155_length_53035_cov_21.631767	lytic	Tatumella citrea	1.02628	1.37278	1.85992	2.38339	0	0.00125037	0	0.00142831	53035
NODE_38982_length_1335_cov_17.730469	lytic		1.12784	0.522642	1.12416	2.54918	0	0	0	0	1335
NODE_7672_length_4632_cov_5.626611	lytic	Pseudomonas species	1.32933	0.382373	0.533559	0.329868	0	0.214745	0.118069	0.0490613	4632
NODE_10270_length_3658_cov_12.955315	lytic	1_Tdi_b3v08	0.184302	1.07108	0.909565	0.658194	0.0127746	0.0453208	0.0249179	0.0621246	3658
NODE_3482_length_5626_cov_23.349668	lytic	Myoviridae	7.03416	1.91274	1.6164	2.05336	0.00830598	0.0294674	0	0	5626
NODE_12055_length_3237_cov_5.480830	lytic		2.05495	0.323321	0.485324	0.672279	0	0.010243	0	0.0234015	3237
NODE_13815_length_2915_cov_4.515385	lytic	Rahnella inusitata	0.10793	0.736485	0.44254	0.508283	0.0320614	0.102371	0	0	2915
NODE_13182_length_3024_cov_4.863254	lytic		0.0891768	0.443711	0.388576	0.566519	0	0	0	0	3024
NODE_8259_length_4366_cov_18.520993	lytic	Rahnella sp.	2.30593	4.18577	3.86739	3.34588	0.256873	1.67454	0.203552	0.121451	4366
NODE_51309_length_1100_cov_48.131100	lytic	Tatumella ptyseos	0.837613	0.975842	3.41369	2.63076	0	0	0	0	1100
NODE_12748_length_3102_cov_9.125697	lytic		0.434672	1.03813	0.74114	0.731389	0	0	0	0	3102
NODE_6388_length_5376_cov_15.987972	lytic	Citrobacter koseri	0.689727	1.72715	1.46943	0.960307	0	0	0	0	5376
NODE_17594_length_1747_cov_4.389480	lytic	Xanthomonas arboricola	6.99775	0.860216	1.03816	1.35167	0	0.0759169	0.10435	0	1747
NODE_8914_length_4098_cov_5.546376	lytic	Pseudomonas poae	1.13514	0.196454	0.439458	0.237269	0.045612	0.408593	0.17794	0.166363	4098
NODE_17849_length_2384_cov_6.649635	lytic	Rahnella inusitata	0.0754112	0.585342	0.55986	0.417567	0	0.027816	0.0382339	0	2384
NODE_18620_length_2308_cov_15.348868	lytic	Pantoea phage	1.07105	0.604616	0.644703	0.63193	0	0	0	0	2308
NODE_25881_length_1810_cov_4.249573	lytic	Kluyvera genomosp.	0.397305	0.355832	0.359883	0.127904	0	0	0	0	1810
NODE_24533_length_1879_cov_2.588816	lytic	Raoultella terrigena	0.0717591	0.199946	0.203922	0.172491	0	0	0	0	1879
NODE_24936_length_1858_cov_5.193566	lytic		0.362851	0.25998	0.450262	0.448561	0.0251504	0.642433	0.0490579	0.12231	1858
NODE_22130_length_2030_cov_4.449620	lytic		0.653143	0.0528782	0.220212	0.136851	0	0	0	0	2030
NODE_4847_length_6651_cov_6.290782	lytic	Enterobacter sp.	0.209487	0.532598	0.506015	0.466425	0	0	0	0	6651
NODE_35847_length_1418_cov_4.856933	lytic	Pantoea sp.	0.919187	0.3785	0.324262	0.326526	0	0	0	0	1418
NODE_7975_length_4491_cov_5.286519	lytic	Hafnia paralvei	0.300234	0.382428	0.463569	0.371154	0	0	0	0	4491
NODE_8543_length_4249_cov_68.185026	lytic	Bacteriophage sp.	1.79294	2.02104	3.36818	3.49794	0	0	0	0	4249
NODE_17265_length_2443_cov_14.289363	lytic	Klebsiella michiganensis	0.321956	0.263633	0.867869	0.748631	0	0	0	0	2443
NODE_44823_length_1209_cov_7.779896	lytic	Rahnella sp.	0.557631	1.2874	1.34167	1.30211	0.0386513	0.356524	0.0753926	0.0626556	1209
NODE_10614_length_3569_cov_4.786283	lytic		0.138525	0.736872	0.458071	0.441089	0	0	0	0	3569
NODE_3681_length_8377_cov_5.950012	lytic	Pseudomonas orientalis	1.38961	0.345977	0.571758	0.44494	0.0111566	0.0831193	0.0272023	0.0361708	8377
NODE_27533_length_1729_cov_4.571087	lytic		0.155969	0.263856	0.454307	0.37491	0	0.0767072	0.0263591	0	1729
NODE_29509_length_1642_cov_2.357278	lysogenic	Pseudomonas syringae	0.656932	0.130746	0.194463	0.0563964	0	0.0605786	0	0	1642
NODE_15609_length_2639_cov_26.836300	lytic	Rouxiella badensis	0.30656	0.569457	0.905049	0.72812	0.0177073	0.0628206	0	0.0287043	2639
NODE_9098_length_4032_cov_7.276590	lytic	Citrobacter sp.	0.601943	0.625633	0.612957	0.551207	0	0	0	0	4032
NODE_42917_length_1247_cov_4.072987	lytic		0.612724	0.172161	0.338	0.185651	0	0	0	0	1247
NODE_6121_length_3772_cov_6.915792	lytic		6.95863	1.15254	1.19698	1.20909	0	0.00879022	0	0	3772
NODE_25034_length_1853_cov_3.441602	lytic		0	0.173787	0.317068	0.249873	0	0	0	0	1853
NODE_4639_length_6899_cov_4.794857	lytic		0.175898	0.326742	0.385076	0.214762	0	0	0	0	6899
NODE_17425_length_2425_cov_17.621097	lytic	Citrobacter freundii	0.704294	1.69314	1.41944	0.687361	0	0	0	0	2425
NODE_28656_length_1677_cov_13.620838	lytic	Pseudomonas lurida	3.29651	0.704096	0.944405	0.773071	0.0417974	0.494286	0.380469	0.180681	1677
NODE_21064_length_2109_cov_7.341285	lytic	Tatumella citrea	0.713922	0.559872	0.908415	1.09771	0	0	0	0	2109
NODE_36234_length_1407_cov_4.004438	lytic	Lelliottia amnigena	0.15972	0.381459	0.344952	0.427803	0	0	0	0	1407
NODE_16548_length_2525_cov_6.131579	lytic	Rahnella sp.	0.231401	1.50917	0.61206	0.760994	0.0185067	0.223233	0.0721977	0.0600005	2525
NODE_21717_length_2061_cov_10.203390	lytic		0.414341	0.416662	0.768446	1.16821	0	0	0	0	2061
NODE_6445_length_5337_cov_33.066641	lysogenic		1.09478	1.7448	2.61693	2.97138	0	0	0	0	5337
NODE_36744_length_1394_cov_4.175504	lytic	Escherichia coli	0.241814	0.423518	0.357332	0.365363	0	0	0	0	1394
NODE_13837_length_2910_cov_64.709282	lytic	Tatumella ptyseos	1.07343	1.35562	3.04385	3.22996	0	0	0	0	2910
NODE_17322_length_2437_cov_5.431150	lytic		0.147542	0.176188	0.550305	0.474984	0	0	0	0	2437
NODE_30870_length_1586_cov_3.261267	lytic	Dickeya phage	0.198371	0.0676814	0.273808	0.204357	0	0	0	0	1586
NODE_5454_length_6047_cov_9.681242	lytic	Escherichia coli	0.148653	1.07396	0.754046	0.731236	0	0.00548317	0	0	6047
NODE_23972_length_1911_cov_3.229526	lytic		0.141115	0.0561709	0.274027	0.242289	0	0	0	0	1911
NODE_8466_length_4283_cov_6.038553	lytic	Erwinia billingiae	1.81019	0.733078	0.715703	0.799978	0.0109105	0.112251	0.037243	0.0176864	4283
NODE_18999_length_2275_cov_12.222523	lytic	Lonsdalea britannica	1.1261	0.92008	0.830902	0.569864	0	0.0291487	0	0	2275
NODE_16477_length_2532_cov_12.959629	lytic	Tatumella ptyseos	1.12718	0.328557	0.76422	0.786319	0	0	0	0	2532
NODE_7768_length_4589_cov_16.624173	lytic	Citrobacter freundii	0.705175	1.02922	1.23854	1.16031	0.0203659	0.0216758	0.0297939	0	4589
NODE_12032_length_3241_cov_20.281230	lytic	Myoviridae	0.790457	1.54009	2.00984	1.31433	0	0	0	0	3241
NODE_13366_length_2991_cov_14.821185	lytic	Rahnella aceris	0.93166	3.15819	1.28108	1.05266	0.0781168	0.188453	0.0457119	0.0253262	2991
NODE_7480_length_4725_cov_4.565739	lytic	Citrobacter freundii	0.0856097	0.335091	0.368978	0.39197	0	0	0	0	4725
NODE_20384_length_2158_cov_5.012839	lytic		0.333235	0.634207	0.500121	0.514937	0	0.0153646	0	0	2158
NODE_10921_length_3494_cov_6.394010	lytic	Erwinia billingiae	2.95218	0.599079	0.632402	0.795102	0.0267484	0.227751	0.0521749	0	3494
NODE_18042_length_2365_cov_37.129004	lysogenic	Tatumella ptyseos	0.636643	1.06662	1.86859	1.77179	0	0	0	0	2365
NODE_28293_length_1695_cov_3.272561	lytic	Pseudomonas orientalis	0.503809	0.063329	0.278806	0.109266	0	0.0391229	0.0268878	0.0893813	1695
NODE_30780_length_1589_cov_7.436767	lytic	Citrobacter freundii	0.87684	0.979527	0.594809	0.641052	0	0	0	0	1589
NODE_19992_length_2189_cov_6.110590	lytic	Rahnella sp.	0.123194	0.196149	0.542634	0.465341	0	0.015147	0	0	2189
NODE_36250_length_1406_cov_20.188749	lytic	Kluyvera intermedia	1.85407	2.00409	1.86225	1.76182	0	0	0	0	1406
NODE_3850_length_8070_cov_15.422333	lytic	Citrobacter sp.	0.534663	0.788111	1.17831	1.12741	0	0	0	0	8070
NODE_11684_length_3315_cov_6.871166	lytic	Kluyvera intermedia	0.596556	0.785237	0.552889	0.391083	0	0	0	0	3315
NODE_24848_length_1861_cov_26.804540	lytic		1.59397	2.07648	2.46387	4.67741	0	0	0	0	1861
NODE_12100_length_3229_cov_143.211405	lytic	Rahnella sp.	6.91784	23.4864	15.9011	17.4078	0	0.349126	0.0705711	0.0938379	3229
NODE_51259_length_1101_cov_4.842256	lytic	Enterobacter asburiae	0.38781	0.487478	0.481427	0.504648	0	0	0	0	1101
NODE_22527_length_2004_cov_3.500257	lytic	Pseudomonas tritici	0.941963	0.13391	0.29955	0.254149	0.0233181	0.281269	0.227419	0.264598	2004
NODE_12106_length_3227_cov_18.285624	lytic	Klebsiella sp.	0.724247	1.31392	1.68807	1.29133	0	0	0	0	3227
NODE_55893_length_1037_cov_5.158859	lytic	Myoviridae	2.42712	0.828101	0.862162	1.36181	0	0.127895	0	0	1037
NODE_20796_length_2129_cov_3.634523	lytic		0.569994	0.0756289	0.263965	0.326219	0	0	0	0	2129
NODE_489_length_32050_cov_57.591655	lysogenic	Citrobacter amalonaticus	1.42548	2.34278	4.62015	4.98119	0	0	0	0	32050
NODE_667_length_27343_cov_12.712584	lysogenic		0.842423	0.892134	1.0106	1.10407	0.00170901	0	0	0	27343
NODE_26879_length_1760_cov_2.862170	lytic		0.408592	0	0.21771	0.10523	0	0.018839	0	0	1760
NODE_21300_length_2092_cov_5.877761	lytic	Kluyvera intermedia	0.343748	0.769665	0.531162	0.398387	0	0	0	0	2092
NODE_7685_length_4626_cov_8.656093	lytic		0.378915	0.858556	0.81173	0.800716	0	0.0143349	0	0	4626
NODE_20899_length_2122_cov_3.986938	lytic	Klebsiella pneumoniae	0.423611	0.708198	0.319007	0.392755	0	0	0	0	2122
NODE_44662_length_1213_cov_3.536269	lytic	Pantoea ananatis	0.370528	0.398221	0.294827	0.190855	0	0	0	0	1213
NODE_23909_length_1914_cov_6.133405	lytic	Enterobacter hormaechei	0.176117	0.266394	0.530512	0.556391	0	0	0	0	1914
NODE_5279_length_6212_cov_5.713984	lytic	Pseudomonas yamanorum	0.947812	0.168479	0.367009	0.12671	0.0150449	0.317583	0.249444	0.158525	6212
NODE_23883_length_1916_cov_12.742611	lytic	Klebsiella oxytoca	1.2198	1.65272	1.01992	0.966627	0	0	0	0	1916
NODE_1826_length_14572_cov_10.584900	lytic		0.970027	0.541428	0.778768	1.05649	0	0	0.00312756	0	14572
NODE_26712_length_1768_cov_6.786340	lytic		0.406743	0.561606	0.549036	1.00826	0	0	0	0	1768
NODE_22668_length_1994_cov_5.193914	lytic		0.879067	0.0538328	0.397133	0.232204	0	0	0.0914239	0	1994
NODE_12937_length_3065_cov_7.489369	lytic	Pantoea agglomerans	0.249288	0.315199	0.612571	0.936603	0	0	0	0	3065
NODE_13287_length_3005_cov_13.601017	lytic	Klebsiella sp.	0.381398	0.678706	0.425036	0.331275	0	0	0	0	3005
NODE_11977_length_3250_cov_3.512989	lytic		0.0691463	0.363314	0.337975	0.356165	0	0	0	0.0233079	3250
NODE_8763_length_4156_cov_30.915143	lytic	Siphoviridae	3.58501	1.14936	1.33532	1.621	0	0.0319121	0	0	4156
NODE_7409_length_4762_cov_17.852348	lytic	Klebsiella sp.	0.519106	1.52155	1.48858	1.35151	0.029439	0	0	0	4762
NODE_23133_length_1964_cov_20.700891	lytic	Rahnella aquatilis	2.08249	7.77469	6.8674	5.54014	0.202241	0.725936	0.197243	0.0771391	1964
NODE_10227_length_3672_cov_34.004147	lytic	Citrobacter tructae	1.1628	1.72473	2.02089	1.20419	0	0	0	0	3672
NODE_5036_length_6459_cov_9.855871	lytic	Rahnella aceris	0.0835023	0.689692	0.765271	0.745525	0	0	0	0	6459
NODE_10644_length_3563_cov_4.988312	lytic		0.42889	0.451906	0.415826	0.363862	0.0131152	0	0	0	3563
NODE_24362_length_1321_cov_56.097946	lytic	Kluyvera sp.	6.54953	8.89782	7.237	6.274	0	0	0	0	1321
NODE_49181_length_1134_cov_4.225209	lytic	Raoultella ornithinolytica	0.396341	0.567951	0.501206	0.530792	0	0	0	0	1134
NODE_15129_length_2697_cov_12.884936	lysogenic	Enterobacteriaceae bacterium	0.349962	1.43283	1.3118	1.09874	0.0519794	0.245878	0.0168983	0	2697
NODE_22547_length_2002_cov_36.919363	lytic	Rahnella sp.	1.23476	2.05088	1.68745	1.63049	0.0233414	0.0828089	0.0227646	0.0378375	2002
NODE_33017_length_1508_cov_2.518238	lytic		0.476871	0	0.211743	0.0614077	0.0929631	0.131923	0.120888	0	1508
NODE_6482_length_5317_cov_15.832003	lytic		0.346577	1.30721	1.00651	0.748904	0.00878869	0.159017	0.00857153	0.0142469	5317
NODE_2962_length_10004_cov_13.576138	lytic	Pseudomonas antarctica	4.86785	0.705496	0.848381	0.555395	0.0140132	0.35132	0.0637792	0.124939	10004
NODE_4924_length_6576_cov_6.030363	lytic		1.07305	0.33463	0.322416	0.394294	0.0142121	0.00504208	0.0242567	0	6576
NODE_10493_length_3598_cov_188.503246	lytic	Tatumella ptyseos	3.95362	3.1624	5.26441	5.86811	0	0	0	0	3598
NODE_13468_length_2972_cov_4.022969	lytic	Enterobacter cloacae	0.393194	0.288944	0.339506	0.342743	0	0	0	0	2972
NODE_18487_length_2322_cov_4.371857	lytic		0.56133	0.1618	0.352036	0.259224	0	0.0999556	0	0	2322
NODE_15979_length_2592_cov_20.257391	lytic	Kluyvera genomosp.	0.416158	1.30451	1.08161	1.14324	0	0	0	0	2592
NODE_12514_length_3143_cov_3.914832	lytic	Pseudomonas fluorescens	1.20121	0.307376	0.349481	0.235706	0	0.179339	0.0580017	0.0964055	3143
NODE_12888_length_3074_cov_3.570056	lytic		0.380147	0.296816	0.274227	0.180747	0	0	0	0	3074
NODE_31702_length_1555_cov_6.236667	lytic	Rahnella inusitata	0.0578072	0.690306	0.550319	0.625292	0	0	0	0	1555
NODE_48300_length_1149_cov_5.277879	lytic		0.195584	0.513825	0.489105	0.725349	0	0.115428	0	0	1149
NODE_4459_length_7125_cov_9.291938	lytic		0.441566	0.429371	0.856866	0.893536	0	0	0	0	7125
NODE_17406_length_2427_cov_5.669477	lytic	Xanthomonas citri	2.14818	0.110571	0.436795	0.343397	0	0.0273232	0.112669	0	2427
NODE_9496_length_3895_cov_15.370312	lytic	Klebsiella pneumoniae	0.801973	1.03347	0.805033	0.689469	0	0	0	0	3895
NODE_13347_length_2995_cov_40.897959	lytic	Raoultella terrigena	0.900403	3.17189	3.37752	2.89867	0	0.0110707	0.015217	0	2995
NODE_8598_length_4226_cov_10.094462	lytic	Klebsiella pneumoniae	0.212708	0.825517	1.04572	0.657379	0	0	0	0	4226
NODE_17187_length_2452_cov_3.496037	lytic	Pantoea phage	0.27495	0.218888	0.302118	0.321013	0	0	0.0185868	0	2452
NODE_4675_length_6858_cov_6.287814	lytic	Yersinia kristensenii	0.0917514	0.571305	0.54382	0.567121	0.0204416	0.0096695	0	0.0110456	6858
NODE_33755_length_1482_cov_5.416959	lytic	Tatumella ptyseos	0.272946	0.181077	0.521407	0.281183	0	0	0	0	1482
NODE_7410_length_4762_cov_14.120246	lytic	Enterobacter hormaechei	0.339778	1.06509	1.05944	1.03065	0	0.00696277	0	0.047722	4762
NODE_3131_length_9569_cov_10.797561	lytic	Cronobacter phage	1.03098	0.468341	0.886281	1.25322	0	0	0	0	9569
NODE_15381_length_2664_cov_5.911077	lytic		0.472396	0.644701	0.465058	0.573554	0	0	0	0	2664
NODE_18024_length_2366_cov_197.427088	lytic		2.89693	3.25521	5.9354	6.53621	0	0	0	0	2366
NODE_29305_length_1651_cov_3.169799	lytic	Klebsiella variicola	0	0.227559	0.263028	0.112178	0	0	0	0	1651
NODE_591_length_29106_cov_11.771195	lytic	Escherichia fergusonii	0.920335	1.70662	1.02925	1.0539	0	0	0	0	29106
NODE_4500_length_7061_cov_7.083072	lytic	Citrobacter freundii	0.493308	0.965339	0.56798	0.678685	0	0	0	0	7061
NODE_21479_length_2079_cov_8.012846	lysogenic	Pantoea agglomerans	2.07539	0.567951	0.571345	0.824027	0.0449538	0.0318968	0.109608	0.0728722	2079
NODE_16513_length_2529_cov_9.639450	lytic	Bacteriophage sp.	0.319894	0.212224	0.530286	0.988642	0	0	0	0	2529
NODE_7662_length_4636_cov_5.894565	lysogenic		1.1246	0.191022	0.338869	0.374526	0	0	0	0	4636
NODE_15588_length_2641_cov_20.836427	lytic	Citrobacter sp.	0.510546	0.884022	0.727843	0.797696	0	0	0	0	2641
NODE_56301_length_1032_cov_9.056295	lytic	Tatumella citrea	0.587945	0.130018	0.89728	0.830016	0	0	0	0	1032
NODE_14091_length_2866_cov_7.439345	lytic	Tatumella citrea	0.838996	1.13298	1.70238	1.92249	0	0	0	0	2866
NODE_25905_length_1809_cov_2.935576	lytic		0.645977	0.148345	0.250645	0.230355	0	0	0	0	1809
NODE_26708_length_1768_cov_9.332750	lytic	Citrobacter sp.	0.953304	2.0491	1.87106	0.995166	0	0	0	0	1768
NODE_12676_length_3114_cov_4.760052	lytic	Citrobacter freundii	0.173199	0.293003	0.410158	0.460933	0	0	0	0	3114
NODE_30601_length_1597_cov_4.267834	lytic	Kluyvera georgiana	0.647299	0.302468	0.335903	0.434891	0	0	0	0	1597
NODE_58203_length_1009_cov_3.303983	lytic		0.400898	0.0531926	0.31646	0.412996	0	0.0657219	0	0	1009
NODE_9740_length_3819_cov_13.301275	lysogenic	Enterobacter cancerogenus	1.3593	2.20644	1.17556	1.18209	0	0	0	0	3819
NODE_999_length_21798_cov_39.437888	lytic	Bacteriophage sp.	1.25054	1.12031	2.00919	3.27751	0	0.0106476	0	0	21798
NODE_29893_length_1626_cov_5.146404	lytic	Pseudomonas synxantha	0.995094	0.231057	0.384898	0.19933	0	0	0.0280288	0	1626
NODE_17121_length_2459_cov_4.376872	lytic	Pantoea agglomerans	2.26645	0.938539	0.566158	0.715516	0	0.0134838	0	0	2459
NODE_2179_length_12773_cov_13.123919	lytic	Rahnella aquatilis	0.154825	1.03998	1.03494	0.97511	0	0.00519169	0.0107042	0	12773
NODE_26476_length_1779_cov_5.794664	lytic	Citrobacter sp.	0.277907	0.331863	0.588718	0.286293	0	0	0	0	1779
NODE_33708_length_1484_cov_5.650805	lytic	Pseudomonas orientalis	0.878307	0.217	0.473368	0.218403	0	0.0446856	0.0307108	0.0510449	1484
NODE_2306_length_12249_cov_17.637445	lytic	1_Tdi_b3v08	1.13748	1.65847	1.2106	1.1926	0.251787	1.90294	0.394394	0.0927635	12249
NODE_12874_length_3077_cov_11.448709	lysogenic	Citrobacter koseri	1.09551	1.56113	0.931877	1.06838	0	0	0	0	3077
NODE_3174_length_6003_cov_27.523033	lytic	Pseudomonas sp.	6.79455	1.09971	1.35638	0.786731	0.0856279	0.331401	0.121472	0.113569	6003
NODE_7306_length_4826_cov_19.968141	lytic	Pantoea agglomerans	4.26541	1.2289	1.1195	1.1561	0.00968286	0.0274817	0.0377744	0	4826
NODE_146_length_53994_cov_11.244313	lytic	Pectobacterium phage	1.16745	0.541743	0.892979	1.25113	0	0	0	0	53994
NODE_2989_length_9928_cov_6.847058	lytic		0.439129	0.567636	0.587928	0.489691	0	0	0	0	9928
NODE_14281_length_2838_cov_13.079770	lytic		0.593883	1.38055	0.940597	0.913629	0	0	0	0	2838
NODE_7277_length_4844_cov_6.572144	lytic		0.352583	0.387799	0.553713	0.716888	0	0	0	0	4844
NODE_5873_length_5708_cov_11.871573	lytic	Rahnella sp.	0.303151	1.3258	1.08301	1.05046	0	0.0232352	0	0.0265419	5708
NODE_43317_length_1238_cov_8.497041	lytic	Uncultured Caudovirales	2.70469	0.433533	0.902728	0.654503	0	0	0	0	1238
NODE_14622_length_2778_cov_6.633125	lytic	Pantoea phage	1.01927	0.695525	0.799994	0.916695	0	0	0	0	2778
NODE_7067_length_4962_cov_18.470145	lytic		0.280794	0.897767	0.926649	0.830477	0	0	0	0.0152662	4962
NODE_2446_length_11678_cov_7.719522	lytic	Pseudomonas cichorii	1.54525	0.411336	0.704348	0.503535	0.016006	0.278246	0.202936	0.0843259	11678
NODE_2351_length_12076_cov_8.104817	lytic		0.442901	0.808892	0.714979	0.502276	0	0	0	0	12076
NODE_38098_length_1358_cov_16.950115	lytic		0.347514	1.40304	1.4296	0.937621	0	0.0732475	0	0.055781	1358
NODE_2683_length_10782_cov_32.203319	lytic	Enterobacteriaceae bacterium	1.0463	1.64269	1.39249	1.14014	0	0	0	0.00702566	10782
NODE_6077_length_5563_cov_8.309005	lytic	Rahnella aceris	0.11311	0.656058	0.583169	0.574294	0	0	0	0	5563
NODE_5328_length_6151_cov_10.500000	lytic		0.657626	0.715501	0.965555	0.865658	0	0	0	0	6151
NODE_48879_length_1139_cov_16.263838	lytic	Siphoviridae	0.710283	1.3194	1.37928	1.38213	0	0	0	0	1139
NODE_1253_length_18762_cov_12.568557	lytic	Siphoviridae	3.20284	0.376174	0.668161	0.414595	0.0149439	0.177606	0.0558693	0.0767116	18762
NODE_20005_length_2188_cov_6.798406	lytic	Erwinia billingiae	2.57798	1.07931	0.887291	1.03691	0.0213572	0.257616	0.104147	0	2188
NODE_29926_length_1625_cov_4.176433	lytic	Citrobacter portucalensis	0.207439	0.462399	0.353695	0.284932	0	0	0	0	1625
NODE_6169_length_5498_cov_9.771633	lytic	Citrobacter freundii	0.653985	0.878578	0.822372	0.572662	0	0	0	0	5498
NODE_14598_length_2784_cov_23.133749	lytic	Pantoea sp.	1.61441	0.366291	0.649168	0.631988	0	0.0119097	0	0	2784
NODE_48559_length_1145_cov_2.461468	lytic		0.0785067	0.093749	0.178478	0.0808758	0	0	0	0	1145
NODE_31644_length_1557_cov_6.705060	lytic		0.389697	0.206826	0.557815	0.594752	0	0	0	0	1557
NODE_21116_length_2105_cov_7.988293	lytic	Tatumella ptyseos	0.480411	0.879649	0.74935	1.0668	0	0	0	0	2105
NODE_46266_length_1184_cov_3.888397	lytic		0.303683	0.271983	0.323623	0.117318	0	0	0	0	1184
NODE_18416_length_2329_cov_5.087511	lytic	Raoultella terrigena	0.173682	0.437851	0.510015	0.417488	0	0	0	0	2329
NODE_16933_length_2479_cov_5.343647	lytic		0.235694	0.433008	0.564167	0.476275	0	0	0	0	2479
NODE_23272_length_1956_cov_4.664913	lytic	Pseudomonas sp.	0.59743	0.137197	0.222014	0.118357	0	0	0	0	1956
NODE_21790_length_2056_cov_4.302349	lytic		0.174884	0.261047	0.397582	0.360322	0	0	0	0	2056
NODE_25792_length_1814_cov_3.473565	lytic		0.123884	0.32546	0.274598	0.280769	0	0	0	0	1814
NODE_10773_length_3532_cov_10.663503	lytic	Enterobacter ludwigii	0.839857	1.26125	1.31629	1.67797	0	0.00938751	0	0	3532
NODE_12471_length_3151_cov_7.914083	lytic	Salmonella phage	0.656133	0.630225	0.725562	0.940429	0	0	0	0	3151
NODE_20842_length_2125_cov_12.044928	lytic		1.26904	1.54068	1.12096	1.01318	0	0	0	0	2125
NODE_40927_length_1289_cov_3.917342	lytic		0.732232	0.499655	0.30717	0.359204	0	0	0	0	1289
NODE_50827_length_1107_cov_5.487643	lytic		0.162403	0.290901	0.940329	1.06656	0	0	0	0	1107
NODE_10860_length_3510_cov_6.265991	lytic	Frateuria aurantia	1.03719	0.428147	0.527631	0.3034	0.372771	0.859618	0.18178	0.0863255	3510
NODE_14975_length_2722_cov_10.397450	lytic	Escherichia coli	0.809078	0.818281	0.788299	0.510302	0	0	0	0	2722
NODE_1657_length_15705_cov_12.585112	lytic	Rahnella inusitata	0.477926	1.12776	1.04017	0.981749	0	0.00422244	0.0145096	0	15705
NODE_22810_length_1985_cov_2.727461	lytic	Raoultella ornithinolytica	0.113212	0.189269	0.212336	0.279908	0	0	0	0	1985
NODE_1007_length_17554_cov_8.510829	lysogenic	Pantoea agglomerans	6.78504	1.64646	1.67967	2.43851	0	0.0377768	0.0285589	0.0129459	17554
NODE_21765_length_2058_cov_3.970544	lytic		1.1138	0.39119	0.242041	0.202484	0	0.0483334	0	0.0736158	2058
NODE_4204_length_7488_cov_8.751244	lytic	Obesumbacterium proteus	0.0240091	0.688094	0.528769	0.482306	0	0.0354238	0.00608638	0.0101163	7488
NODE_47682_length_1160_cov_3.427149	lytic		0.542441	0.138805	0.231223	0.15966	0	0	0	0	1160
NODE_15572_length_2643_cov_26.341190	lytic	Pseudomonas fluorescens	6.7086	1.05596	1.74937	1.00731	0.0353609	0.288537	0.0689744	0.0573217	2643
NODE_4709_length_6810_cov_5.642783	lytic	Hafnia alvei	0.283794	0.464994	0.506391	0.401143	0	0	0	0	6810
NODE_30131_length_1614_cov_21.915330	lytic	Pantoea phage	3.38341	0.532058	1.01688	0.917996	0	0	0	0.093867	1614
NODE_34243_length_1467_cov_5.764873	lytic		0.367649	0.731715	0.531092	0.31562	0	0	0	0	1467
NODE_8286_length_4354_cov_13.375901	lytic		0.433554	0.468422	1.06632	1.12723	0	0	0	0	4354
NODE_8643_length_4207_cov_6.761320	lytic	Pseudomonas orientalis	1.58649	0.210501	0.482719	0.30266	0.0222151	0.0472879	0.0866647	0.0450146	4207
NODE_28636_length_1678_cov_4.422674	lytic	Citrobacter freundii	0.374989	0.319853	0.357747	0.248339	0	0	0	0	1678
NODE_29608_length_1638_cov_4.463045	lytic		0.082317	0.196598	0.389875	0.395739	0	0	0	0	1638
NODE_7418_length_4759_cov_7.988520	lytic	Rahnella aceris	0.151108	0.868395	0.713897	1.00698	0	0	0	0	4759
NODE_13508_length_2965_cov_49.414433	lytic	Escherichia coli	1.25816	2.2627	1.82862	1.53818	0	0	0	0	2965
NODE_19207_length_2257_cov_10.524523	lytic		0.21905	1.0701	0.956368	0.994957	0	0.0587624	0	0	2257
NODE_5535_length_5973_cov_5.204630	lytic	Cronobacter sakazakii	0.474057	0.431312	0.450121	0.271312	0	0.0416332	0	0	5973
NODE_12238_length_2323_cov_3.740300	lysogenic	Pseudomonas extremaustralis	6.61697	1.20142	1.43228	1.06635	0.120696	0.578066	0.137333	0.293481	2323
NODE_11365_length_3392_cov_5.127660	lytic	Pseudomonas syringae	1.56354	0.26899	0.391604	0.259353	0	0.0195499	0.013436	0	3392
NODE_28922_length_1666_cov_2.909994	lytic		0.37769	0.193294	0.26066	0.027792	0	0	0	0	1666
NODE_19232_length_2255_cov_5.166364	lytic	Enterobacter phage	0.169416	0.749732	0.504096	0.390123	0	0.0294073	0.0404211	0	2255
NODE_1829_length_14556_cov_11.456934	lytic	Rahnella aquatilis	0.148211	0.750351	1.15605	1.07674	0	0.0250566	0.012524	0	14556
NODE_38834_length_1339_cov_8.710280	lytic	Rahnella aquatilis	0.201397	0.280582	0.519859	0.466818	0	0	0	0	1339
NODE_42939_length_1247_cov_2.662752	lytic		0.396468	0.344323	0.286788	0.779735	0	0.0531783	0	0	1247
NODE_49172_length_1134_cov_6.257646	lytic		0.356707	0.567951	0.641995	0.571622	0	0	0	0	1134
NODE_40894_length_1290_cov_2.494737	lytic	Bacteriophage sp.	0.104523	0.249634	0.237625	0.394818	0	0.0771086	0	0	1290
NODE_7030_length_4977_cov_24.687932	lytic	Tatumella ptyseos	0.623109	1.25093	2.24677	2.33507	0	0	0	0	4977
NODE_26227_length_1792_cov_8.446747	lytic	Klebsiella pneumoniae	0.902915	0.823639	0.937254	0.439243	0	0.0185026	0	0	1792
NODE_12796_length_3091_cov_4.464756	lytic	Myoviridae	0.116325	0.364639	0.51238	0.359506	0	0	0	0	3091
NODE_13043_length_3048_cov_4.459739	lytic		0.855255	0.193696	0.331041	0.39496	0	0.0108782	0	0	3048
NODE_19480_length_2234_cov_7.817806	lytic	Serratia marcescens	0.824865	0.576594	0.668917	0.642499	0	0	0	0	2234
NODE_6475_length_5322_cov_19.527245	lysogenic	Rahnella aceris	1.28366	2.15815	1.77713	1.66605	0.0175609	0.0623012	0.0171269	0	5322
NODE_14545_length_2793_cov_7.243608	lytic	Kluyvera ascorbata	0.740234	0.903169	0.585341	0.513908	0	0	0	0	2793
NODE_19438_length_2238_cov_2.656894	lytic	Klebsiella pneumoniae	0.100414	0.359727	0.239695	0.475841	0	0	0	0	2238
NODE_9969_length_3752_cov_10.125237	lytic	Rahnella inusitata	0.161716	0.658017	1.02464	0.944045	0	0.00883707	0	0	3752
NODE_35410_length_1432_cov_3.190995	lytic	Pantoea agglomerans	0.721884	0.1874	0.240819	0.226334	0	0.0231541	0	0	1432
NODE_13044_length_3048_cov_3.984965	lytic		0.545593	0.316957	0.343612	0.212671	0	0.0217564	0	0	3048
NODE_7288_length_4839_cov_5.323161	lytic		0.222914	0.654393	0.456626	0.574103	0	0	0	0	4839
NODE_14765_length_2755_cov_7.226296	lytic		0.456792	0.896146	0.593414	0.487383	0	0	0	0	2755
NODE_18958_length_2279_cov_4.621403	lytic	Escherichia coli	0.13805	0.282605	0.409118	0.467281	0	0	0	0	2279
NODE_9750_length_3816_cov_6.487636	lytic		0.341564	0.281296	0.492015	0.849345	0.0122457	0.0521332	0	0	3816
NODE_18789_length_2293_cov_7.948168	lytic	Rahnella sp.	0.176409	0.772418	0.676771	0.353369	0	0	0	0	2293
NODE_931_length_22707_cov_34.073459	lytic	Tatumella ptyseos	3.6618	1.88855	2.3509	2.28173	0	0	0	0.00667201	22707
NODE_17983_length_2371_cov_7.238342	lytic	Erwinia billingiae	1.42171	0.577233	0.490207	0.488206	0	0.251717	0.0961088	0	2371
NODE_30194_length_1612_cov_10.117534	lytic	Kluyvera intermedia	0.264875	0.632602	0.479358	0.459567	0	0	0	0	1612
NODE_4061_length_7743_cov_9.895552	lytic	Cronobacter phage	1.23348	0.623843	0.821466	0.932845	0	0	0	0	7743
NODE_2251_length_12441_cov_16.677458	lytic	Klebsiella quasipneumoniae	0.830912	0.966351	1.6267	1.62265	0	0	0	0	12441
NODE_15062_length_2709_cov_26.488696	lysogenic	Tatumella citrea	3.6998	1.6147	2.58841	2.59794	0	0	0	0	2709
NODE_4109_length_7661_cov_9.188535	lytic		0.81841	0.486902	0.65187	1.18458	0	0	0	0	7661
NODE_30024_length_1619_cov_28.735934	lytic		0.791189	1.06083	1.26619	1.80172	0	0	0.0562999	0	1619
NODE_3040_length_6675_cov_60.029154	lysogenic	Tatumella ptyseos	6.48421	7.92004	11.6711	14.2789	0	0	0	0.0113484	6675
NODE_1937_length_3821_cov_4.051514	lytic	Gluconacetobacter diazotrophicus	0	0	0	0	1.05175	4.4342	0.381679	0.277548	3821
NODE_16893_length_2484_cov_6.235900	lytic	Pseudomonas sp.	0.488534	0.0864273	0.36507	0.111839	0	0.400443	0.146779	0.213468	2484
NODE_47288_length_1166_cov_3.559856	lytic		1.0793	0.138091	0.306711	0.198548	0	0.142181	0.0390865	0	1166
NODE_46954_length_1172_cov_1.637422	lytic	Dickeya phage	0.0766981	0.137384	0.174366	0.118519	0	0	0	0	1172
NODE_24619_length_1874_cov_10.332051	lytic	Raoultella terrigena	0.335769	1.34608	0.923505	1.16124	0	0	0	0	1874
NODE_24712_length_1869_cov_6.272878	lytic		0.144286	0.416391	0.389525	0.272507	0	0.0354807	0	0	1869
NODE_42586_length_1254_cov_4.492911	lytic		0.107524	0.385201	0.336114	0.443076	0	0	0.0726871	0	1254
NODE_21336_length_2090_cov_3.496806	lytic	Pseudomonas sp.	1.03223	0.10272	0.293336	0.376614	0.0447172	0.412476	0.130837	0.217466	2090
NODE_16492_length_2531_cov_8.917205	lytic		0.49722	0.64677	0.789754	0.411609	0	0	0	0	2531
NODE_5007_length_6487_cov_22.433769	lytic	Pseudomonas sp.	4.07395	0.65362	1.06518	0.777995	0.0216107	0.360343	0.0913323	0.12845	6487
NODE_27431_length_1734_cov_2.679571	lytic	Raoultella ornithinolytica	0.0518398	0.371428	0.235706	0.160213	0	0	0	0	1734
NODE_13972_length_2887_cov_7.805085	lytic		0.36585	0.269565	0.668036	0.633497	0	0	0	0	2887
NODE_30887_length_1585_cov_4.664052	lytic		0.0850696	0.423275	0.435145	0.175273	0	0	0	0	1585
NODE_8537_length_4252_cov_15.530855	lytic	Pantoea agglomerans	2.34133	0.561706	0.929688	1.09438	0.02198	0	0.0214369	0	4252
NODE_29575_length_1639_cov_4.513889	lytic	Xanthomonas arboricola	0.85009	0.0654928	0.307814	0.141249	0	0	0	0	1639
NODE_1736_length_15039_cov_10.654632	lytic		1.03405	0.59956	0.744818	1.08988	0	0	0	0	15039
NODE_29887_length_1626_cov_23.428390	lytic		0.0691038	0.495123	1.31965	1.12479	0	0	0	0	1626
NODE_31085_length_1577_cov_14.953351	lytic	Kluyvera intermedia	1.29677	1.75274	1.64412	1.46802	0	0	0	0	1577
NODE_8674_length_4194_cov_5.822904	lytic	Raoultella terrigena	0.117882	0.716641	0.657802	0.551996	0	0	0	0	4194
NODE_15799_length_2615_cov_3.397656	lytic		0.274999	0.0410488	0.258865	0.49577	0	0	0	0	2615
NODE_10890_length_3500_cov_4.603193	lytic	Bacteriophage 15G	0.757646	0.46004	0.412363	0.343953	0	0.00947334	0.0130214	0	3500
NODE_5405_length_6086_cov_7.958050	lytic	Pantoea vagans	1.2296	0.432122	0.463799	0.517334	0	0.0272401	0.0299539	0	6086
NODE_21976_length_2042_cov_6.093105	lytic	Raoultella terrigena	0.242114	0.91993	0.713048	0.566864	0	0	0	0	2042
NODE_37249_length_1381_cov_2.012066	lytic	Frateuria aurantia	0.423089	0.252617	0.240464	0.0838186	0.13535	0.648248	0.0330013	0	1381
NODE_36633_length_1397_cov_3.300298	lytic		0.579106	0.076838	0.269709	0.265148	0	0	0	0	1397
NODE_5923_length_5674_cov_9.180993	lytic	Siphoviridae	0.566368	0.822948	0.749591	0.530418	0	0	0	0	5674
NODE_10824_length_3519_cov_45.940531	lytic		1.50711	4.77383	3.55875	4.05253	0	0	0	0	3519
NODE_23971_length_1911_cov_3.485453	lytic		0.776132	0.337026	0.360913	0.169602	0	0	0	0	1911
NODE_1766_length_14917_cov_41.208855	lysogenic	Rahnella sp.	1.40557	1.94472	1.84731	1.66992	0.0877137	0.696831	0.0809635	0.106641	14917
NODE_12851_length_3082_cov_6.005616	lytic	Enterobacter hormaechei	0.320828	0.592091	0.493156	0.262906	0	0	0	0	3082
NODE_5241_length_6246_cov_148.109029	lytic	Rahnella aquatilis	3.70585	14.2041	12.4922	12.0535	0.044889	0.318508	0.13134	0.0606393	6246
NODE_35335_length_1434_cov_9.069616	lytic	Rahnella sp.	0.407452	0.935693	0.605661	0.355171	0	0.219657	0.0953448	0	1434
NODE_13157_length_3028_cov_4.748739	lytic		0.460138	0.4254	0.392281	0.56577	0	0	0	0	3028
NODE_8416_length_4300_cov_12.852297	lytic	Myoviridae sp.	0.742117	0.58664	0.82723	1.36212	0	0.0154217	0	0	4300
NODE_17645_length_2404_cov_3.431247	lytic		0.523487	0.245584	0.292212	0.481504	0	0.0413769	0	0	2404
NODE_34928_length_1446_cov_5.368799	lytic	Enterobacter mori	0.745977	1.33622	0.410728	0.480305	0	0	0	0	1446
NODE_12128_length_3221_cov_13.141188	lytic	Rahnella sp.	0.502336	1.08309	1.36011	1.29374	0.0145078	0.782338	0.254687	0.0235177	3221
NODE_17203_length_2450_cov_3.813361	lytic	Pseudomonas orientalis	0.843867	0.306693	0.409236	0.302377	0	0	0.0372039	0	2450
NODE_11519_length_3351_cov_28.454794	lytic	Bacteriophage sp.	0.348724	0.616636	1.1606	1.36099	0	0.00989457	0	0	3351
NODE_15387_length_2664_cov_4.684937	lytic	Siphoviridae	1.49311	0.221616	0.407525	0.208565	0	0.0746773	0	0	2664
NODE_3152_length_9508_cov_5.306464	lytic	Xanthomonas phage	0.675973	0.316112	0.41643	0.749939	0	0	0	0	9508
NODE_13883_length_2901_cov_7.949754	lytic	Bacteriophage sp.	0.178169	0.18501	0.656007	0.686302	0	0	0	0	2901
NODE_36639_length_1397_cov_1.963487	lytic	Pseudomonas poae	0.30564	0.153676	0.150854	0.0994304	0	0	0	0	1397
NODE_45386_length_1199_cov_8.659091	lytic	Citrobacter freundii	0.862166	1.16385	0.687085	0.946109	0	0	0	0	1199
NODE_39062_length_1333_cov_10.887324	lytic		0.910366	0.34224	0.88151	1.07678	0	0.0248737	0	0	1333
NODE_20502_length_2149_cov_7.394460	lytic	Citrobacter freundii	0.481032	1.0989	0.609196	0.592503	0	0	0	0	2149
NODE_19288_length_2250_cov_5.783144	lytic		0.339585	0.166977	0.442774	0.535039	0	0	0	0	2250
NODE_20722_length_2133_cov_14.969201	lytic		0.252856	1.2707	1.20059	0.955116	0	0.0466339	0.0427331	0	2133
NODE_10028_length_3735_cov_152.906250	lytic	Kluyvera intermedia	6.107	9.15358	6.95724	5.95038	0	0	0	0	3735
NODE_6713_length_5170_cov_43.561290	lytic	Rahnella aceris	1.80389	3.37911	3.68717	3.49276	0.0180772	0.102613	0.0176305	0.014652	5170
NODE_37949_length_1362_cov_5.117062	lytic	Citrobacter sp.	0.461991	0.709313	0.478259	0.441937	0	0	0	0	1362
NODE_31119_length_1576_cov_6.069034	lytic	Enterobacter hormaechei	0.313703	0.289471	0.510569	0.293791	0	0	0	0	1576
NODE_4411_length_7197_cov_21.243069	lytic		1.09287	1.22302	1.37182	1.36067	0.00649291	0.00460702	0.00633247	0	7197
NODE_4054_length_7753_cov_18.080670	lytic	Pseudomonas orientalis	4.0319	0.73034	1.59716	1.16455	0.0602728	0.271566	0.123445	0.0977049	7753
NODE_7015_length_4987_cov_4.736415	lytic	Pseudomonas viridiflava	0.874208	0.33363	0.368802	0.269248	0.0468513	0.14627	0.0731098	0.106327	4987
NODE_305_length_40530_cov_33.717307	lysogenic	Tatumella citrea	1.5015	1.79964	2.2209	2.74804	0	0.000818078	0	0.001869	40530
NODE_7089_length_4954_cov_12.252501	lysogenic	Erwinia sp.	4.29582	0.855881	1.0867	1.08417	0	0.0602362	0	0.0458724	4954
NODE_7165_length_4904_cov_4.440709	lytic	Pseudomonas phage	0.751529	0.44872	0.416715	0.396546	0	0.0270446	0.0278802	0	4904
NODE_12270_length_3192_cov_9.360536	lytic	Rahnella sp.	0.352014	1.51329	0.846286	1.01538	0.0146396	0.0103874	0.0142778	0	3192
NODE_5152_length_6342_cov_10.744552	lytic	Rahnella aquatilis	0.0566952	1.21865	0.906267	1.02941	0	0.0156843	0	0	6342
NODE_1152_length_19916_cov_20.740597	lytic	Citrobacter sp.	1.3563	1.73416	1.38683	1.29842	0	0.00832414	0	0.00380351	19916
NODE_15888_length_2605_cov_5.482745	lytic	Pseudomonas sp.	0.983444	0.206032	0.53933	0.266611	0	0.0381843	0.0174951	0	2605
NODE_3796_length_8161_cov_89.528991	lytic	Rahnella sp.	2.41771	7.55976	7.36196	5.43521	0.0801633	0.607392	0.083767	0.0742562	8161
NODE_21659_length_2065_cov_15.056716	lytic	Rahnella inusitata	0.174121	1.55946	1.31744	1.95071	0	0.0160565	0	0	2065
NODE_22709_length_1992_cov_11.298916	lytic	Erwinia pyrifoliae	3.44083	0.687058	0.779034	0.894882	0	0.149804	0.0457578	0	1992
NODE_7238_length_4867_cov_31.328761	lytic		1.39443	1.06968	1.62705	1.70289	0	0	0	0	4867
NODE_24989_length_1855_cov_5.659444	lytic	Pseudomonas orientalis	1.53855	0.231467	0.447548	0.374405	0	0.178742	0.270255	0.0816719	1855
NODE_31108_length_1577_cov_2.309461	lytic		0.427506	0.102101	0.18628	0.0587209	0	0	0	0	1577
NODE_37592_length_1372_cov_2.428246	lytic		0.163794	0.234714	0.167567	0.303726	0	0	0	0	1372
NODE_51161_length_1102_cov_8.963706	lytic	Tatumella sp.	0.611775	1.16889	1.72113	1.55458	0	0	0	0	1102
NODE_12644_length_3120_cov_10.786623	lytic	Rahnella aquatilis	0.73468	2.73517	2.18194	2.09247	0	0.116899	0.0438219	0	3120
NODE_21375_length_2087_cov_3.887795	lysogenic	Enterobacter kobei	0.236893	0.437189	0.367197	0.377156	0	0	0	0	2087
NODE_20992_length_2114_cov_3.164643	lytic		0.31891	0.050777	0.253755	0.306632	0	0	0	0	2114
NODE_7529_length_4700_cov_8.503552	lytic	Rouxiella badensis	0.363386	0.628069	0.703836	0.797961	0.159079	1.14285	0.281206	0.0322343	4700
NODE_18668_length_2303_cov_4.100979	lytic	Pseudomonas orientalis	1.10265	0.27966	0.479725	0.301572	0	0.0143972	0.059368	0.0657843	2303
NODE_8968_length_4073_cov_13.478596	lytic	Raoultella terrigena	0.220698	1.00148	0.787098	0.585446	0	0	0	0.0185982	4073
NODE_3407_length_8958_cov_9.980007	lytic	Rahnella aquatilis	0.190658	1.09943	0.839083	0.783061	0	0.0610723	0.00508761	0	8958
NODE_18151_length_2354_cov_5.319704	lytic	Cronobacter sakazakii	0.305489	0.433201	0.58056	0.354047	0	0	0	0	2354
NODE_13283_length_3007_cov_5.220867	lytic		0.179362	0.499766	0.437495	0.338753	0	0	0	0	3007
NODE_47074_length_1170_cov_2.384753	lytic		0.115244	0.183492	0.185581	0.0395739	0	0	0	0	1170
NODE_4881_length_6615_cov_17.520732	lytic	Pantoea sp.	3.7777	0.88438	1.15559	1.08142	0.0211925	0.0451112	0.0137792	0	6615
NODE_26903_length_1758_cov_4.254844	lytic		0.281226	0.305298	0.326936	0.289713	0	0	0	0	1758
NODE_16815_length_2493_cov_5.774405	lytic	Pseudomonas antarctica	3.62373	0.53822	0.732628	0.492173	0.0562328	0.345798	0.127968	0.091156	2493
NODE_31003_length_1580_cov_7.188197	lytic	Klebsiella pneumoniae	0.426694	0.458584	0.541611	0.205133	0	0.0419705	0	0	1580
NODE_23487_length_1941_cov_6.634146	lytic	Myoviridae	0.301023	1.06458	0.733701	0.632142	0	0	0	0	1941
NODE_8745_length_4164_cov_6.265758	lytic	Kluyvera intermedia	0.366987	0.554243	0.490771	0.511495	0	0	0	0	4164
NODE_22458_length_2008_cov_9.188940	lytic	Siphoviridae	0.44766	0.975599	0.865057	0.89928	0	0	0	0	2008
NODE_8822_length_4135_cov_3.947304	lytic	Klebsiella variicola	0.804338	0.324494	0.345949	0.235146	0	0	0	0	4135
NODE_14488_length_2802_cov_4.977794	lytic		0.417049	0.612949	0.414804	0.495732	0	0	0	0	2802
NODE_23664_length_1930_cov_6.091200	lytic		0.465752	0.55618	0.648543	0.575769	0	0	0	0	1930
NODE_23005_length_1973_cov_11.170490	lytic	Citrobacter portucalensis	0.478382	1.30574	1.0034	0.962168	0	0	0	0	1973
NODE_11052_length_3466_cov_4.819701	lytic		1.80247	0.541978	0.453259	0.293892	0.053929	0.0860965	0.0525964	0.0218554	3466
NODE_12487_length_3148_cov_7.776592	lytic		0.10708	0.596727	0.703938	0.617744	0.0445325	0.0105326	0	0	3148
NODE_310_length_40014_cov_38.924748	lytic	Pantoea phage	3.05014	1.88924	2.05355	2.05101	0.00350348	0.0182298	0.0330302	0.00757241	40014
NODE_9759_length_3813_cov_8.491485	lytic	Tatumella citrea	0.483281	0.746022	1.40686	1.56645	0	0.0086957	0	0	3813
NODE_7851_length_3263_cov_25.277743	lytic	Pantoea vagans	6.27413	1.60372	1.36609	1.8092	0	0.0203228	0	0.0464301	3263
NODE_26484_length_1779_cov_3.544664	lytic	Citrobacter freundii	0.328435	0.512879	0.380513	0.286293	0	0	0	0	1779
NODE_11419_length_3377_cov_7.537628	lysogenic	Citrobacter telavivensis	0.499094	1.39065	0.803707	0.562143	0	0	0	0	3377
NODE_31621_length_1558_cov_4.465070	lytic		0.894286	0.275591	0.401697	0.118874	0	0.0851263	0	0	1558
NODE_26334_length_1785_cov_6.813873	lytic		0.075538	0.992243	0.808556	0.94678	0	0.0371504	0	0	1785
NODE_17072_length_2003_cov_24.565195	lytic		6.26045	7.20798	9.753	12.2631	0	0	0	0.0378186	2003
NODE_57608_length_1016_cov_13.400624	lytic	Citrobacter arsenatis	0.840509	1.05652	0.710272	0.592439	0	0	0	0	1016
NODE_37081_length_1385_cov_4.039098	lytic	Xanthomonas phage	0.389416	0.232511	0.230547	0.635182	0	0	0	0	1385
NODE_6937_length_5033_cov_9.652672	lytic	Klebsiella aerogenes	0.509015	1.1517	0.872974	1.03955	0	0.0263514	0	0	5033
NODE_6284_length_5437_cov_6.748978	lysogenic	Erwinia tracheiphila	0.322394	0.454089	0.55205	0.545023	0	0	0	0	5437
NODE_7266_length_4854_cov_8.720984	lytic	Klebsiella grimontii	0.203707	1.10571	0.886747	0.734489	0	0.0068308	0.00938912	0	4854
NODE_3354_length_9065_cov_6.380910	lytic		0.237988	0.461816	0.51991	0.526094	0	0	0	0	9065
NODE_1258_length_18725_cov_20.602839	lysogenic	Citrobacter sp.	0.826894	1.31133	1.67251	1.66166	0	0	0	0	18725
NODE_4894_length_6605_cov_123.180916	lytic	Kluyvera intermedia	4.34481	6.76478	7.37043	6.7612	0	0	0	0	6605
NODE_16332_length_2551_cov_18.385417	lytic	Tatumella ptyseos	0.317135	0.757416	1.40941	1.6426	0	0	0	0	2551
NODE_12319_length_3182_cov_4.109050	lytic		0.211872	0.303609	0.329142	0.203715	0	0	0	0	3182
NODE_25010_length_1854_cov_3.445247	lytic	Pseudomonas sp.	0.630298	0.173694	0.261784	0.249738	0	0	0.0245819	0	1854
NODE_45131_length_1204_cov_3.099217	lytic		0.261309	0.222888	0.275814	0.0769126	0	0	0	0	1204
NODE_3536_length_5555_cov_24.226364	lytic	Pseudomonas tolaasii	6.2462	0.676326	0.779445	0.600126	0.0336486	0.471535	0.0984514	0.109092	5555
NODE_34942_length_1446_cov_3.240115	lytic	Pseudomonas sp.	0.466235	0.0371171	0.24732	0.320203	0	0	0	0.0523863	1446
NODE_17320_length_2437_cov_6.177162	lytic	Enterobacter hormaechei	0.405742	0.671717	0.720638	0.474984	0	0	0	0	2437
NODE_38445_length_1349_cov_2.819165	lytic	Citrobacter amalonaticus	0.199904	0.477432	0.265104	0.137291	0	0	0	0	1349
NODE_12614_length_3125_cov_17.907492	lytic	Pseudomonas orientalis	2.95559	0.635468	1.13418	0.681557	0	0.238728	0.0875036	0.0969608	3125
NODE_7715_length_4613_cov_84.870777	lytic	Kluyvera intermedia	2.06555	3.8453	4.16561	4.12527	0	0	0	0	4613
NODE_5281_length_6208_cov_5.921339	lytic	Pseudomonas synxantha	1.39005	0.350143	0.427939	0.216292	0.0075273	0.10949	0.0954369	0.0122021	6208
NODE_33431_length_1493_cov_5.642559	lytic	Rahnella sp.	0.180623	0.611127	0.487624	0.387654	0	0	0.0610513	0	1493
NODE_11844_length_3280_cov_9.115969	lytic		1.2264	0.531804	0.79827	0.49407	0	0.222392	0.166737	0.0461894	3280
NODE_39712_length_1317_cov_7.267829	lytic	Citrobacter freundii	1.00674	1.22258	0.882522	0.949232	0	0	0	0	1317
NODE_8460_length_4285_cov_6.810165	lytic	Pantoea phage	1.18525	0.638795	0.682581	1.01571	0	0.00773785	0	0	4285
NODE_28473_length_1686_cov_5.423666	lytic	Siphoviridae	0.0533157	0.509336	0.446955	0.384472	0	0.0196659	0	0	1686
NODE_9771_length_3809_cov_33.033831	lytic	Tatumella ptyseos	0.483788	1.69792	2.11084	2.0908	0	0	0	0	3809
NODE_37651_length_1370_cov_8.118631	lytic	Tatumella ptyseos	0.54131	1.29281	1.58022	1.55465	0	0	0	0	1370
NODE_18348_length_2336_cov_5.953968	lytic	Kluyvera intermedia	0.365564	0.436539	0.486617	0.535162	0	0	0	0	2336
NODE_13069_length_3043_cov_3.207162	lytic	Citrobacter freundii	0.20678	0.414484	0.279119	0.502119	0	0	0	0	3043
NODE_17660_length_2402_cov_9.151683	lysogenic	Pantoea agglomerans	3.50841	0.871433	0.50515	0.684305	0	0.0690189	0	0	2402
NODE_10788_length_2678_cov_33.693481	lytic		6.18457	6.8442	11.9281	14.6356	0	0	0	0.0282863	2678
NODE_32785_length_1515_cov_3.495205	lytic		0.415334	0.283413	0.341438	0.290339	0	0	0	0	1515
NODE_19544_length_2227_cov_2.785912	lytic		0.605457	0.168702	0.258085	0.311864	0	0	0	0	2227
NODE_25077_length_1850_cov_9.743175	lytic	Citrobacter freundii	0.570924	1.23299	0.835379	0.938542	0	0	0	0	1850
NODE_23150_length_1963_cov_5.922956	lytic	Citrobacter freundii	0.377786	0.628854	0.364366	0.330219	0	0	0	0	1963
NODE_30110_length_1615_cov_24.514103	lytic	Enterobacter cloacae	0.640085	1.6118	1.11115	1.03211	0	0	0	0	1615
NODE_15292_length_2675_cov_4.881679	lytic	Raoultella terrigena	0.201623	0.74237	0.401075	0.415415	0.017469	0	0	0	2675
NODE_7028_length_4979_cov_8.169781	lytic	Pseudomonas sp.	1.62485	0.150914	0.413003	0.260382	0.00938531	0.219757	0.0274602	0	4979
NODE_8742_length_4164_cov_18.783159	lytic	Raoultella terrigena	0.334606	1.46294	1.44471	1.23426	0	0	0	0	4164
NODE_26713_length_1768_cov_5.601868	lytic		0.457586	0.0303571	0.281742	0.130943	0	0.0562614	0	0	1768
NODE_15013_length_2717_cov_16.602179	lytic	Myoviridae	0.926362	1.29388	1.43847	1.12473	0	0	0	0	2717
NODE_38553_length_1346_cov_4.384198	lytic	Enterobacter kobei	0	0.279123	0.341607	0.515989	0	0	0	0	1346
NODE_40910_length_1289_cov_6.325770	lytic		0.278946	0.874397	0.72829	0.736369	0	0.0514456	0	0	1289
NODE_15348_length_2667_cov_6.000766	lytic		1.61782	0.402485	0.569893	0.520826	0.0350427	0.348102	0.10253	0.0568059	2667
NODE_16266_length_2558_cov_10.596884	lytic	Rahnella inusitata	0.325053	1.13301	1.23329	1.64716	0	0.116658	0.0356332	0	2558
NODE_14270_length_2840_cov_6.353321	lytic		0.0791287	0.642544	0.526184	0.635829	0	0	0	0	2840
NODE_10362_length_3638_cov_8.267095	lytic		0.506528	0.796661	0.721471	0.699994	0	0	0	0	3638
NODE_8617_length_4216_cov_18.252584	lysogenic	Rahnella sp.	1.54046	3.67272	2.44177	2.49298	0.0221677	0.0629159	0.0324299	0	4216
NODE_19558_length_2225_cov_10.851613	lytic	Citrobacter freundii	0.909002	1.25434	0.975863	0.894814	0	0	0	0	2225
NODE_17484_length_2420_cov_3.612685	lytic	Citrobacter freundii	0.0928618	0.266139	0.311391	0.440055	0	0	0	0	2420
NODE_7083_length_4955_cov_16.163061	lytic	Erwinia billingiae	3.72804	1.41896	0.884138	1.05592	0.0754462	0.715997	0.193153	0.0917263	4955
NODE_26397_length_1782_cov_19.684424	lytic	Tatumella citrea	1.33675	1.26498	1.74168	2.15658	0	0	0	0	1782
NODE_12020_length_3243_cov_9.233375	lytic		0.277182	1.26607	1.04762	0.849502	0	0	0	0.0467164	3243
NODE_6834_length_5090_cov_5.257001	lytic		0.768217	0.210889	0.398978	0.300186	0	0.123768	0.0358152	0.0446467	5090
NODE_20758_length_2132_cov_2.804044	lytic		0.105406	0.100697	0.227649	0.173739	0	0	0	0	2132
NODE_19537_length_2227_cov_15.052947	lytic	Pseudomonas orientalis	3.16856	0.903761	1.21873	1.45537	0	0.193551	0.0818587	0.0340147	2227
NODE_7750_length_4596_cov_4.320194	lytic		0.146688	0.326979	0.344597	0.151114	0	0	0	0	4596
NODE_23389_length_1948_cov_6.926572	lytic		0.184579	0.440832	0.60321	0.641755	0	0	0	0	1948
NODE_9883_length_2532_cov_6.803391	lysogenic	Pantoea agglomerans	6.13291	1.68518	1.53096	1.47206	0	0.0130951	0.0449988	0	2532
NODE_43600_length_1233_cov_5.123090	lytic	Erwinia billingiae	0.565003	0.174116	0.383273	0.187759	0	0.0806732	0	0.061436	1233
NODE_11674_length_3317_cov_5.601165	lytic	Podoviridae	0.121949	0.825215	0.573734	0.488559	0	0	0	0	3317
NODE_16488_length_2532_cov_3.382721	lytic	Xanthomonas arboricola	1.1183	0.105986	0.274918	0.192008	0	0.0261901	0	0	2532
NODE_18581_length_2312_cov_36.996455	lytic	Raoultella terrigena	0.777597	2.92499	2.87819	2.30305	0	0	0.0197123	0	2312
NODE_15401_length_2663_cov_4.968175	lysogenic	Citrobacter freundii	0.388185	0.312394	0.414873	0.373819	0	0	0	0	2663
NODE_21464_length_2080_cov_9.483457	lytic	Kluyvera intermedia	1.21006	1.19986	1.11144	0.923802	0	0	0	0	2080
NODE_8023_length_3030_cov_18.676975	lytic	Rahnella inusitata	6.02235	12.727	11.6005	10.4216	0.755691	5.72309	0.902471	0.300003	3030
NODE_6001_length_5617_cov_12.786588	lytic	Myoviridae	0.924187	1.12751	1.07327	0.902618	0	0	0	0	5617
NODE_9698_length_3832_cov_15.490866	lytic	Kluyvera intermedia	1.20808	1.76477	1.30656	1.1962	0	0	0	0	3832
NODE_29516_length_1641_cov_8.841740	lytic		0.492999	0.490597	0.81335	1.11451	0	0	0	0	1641
NODE_36580_length_1398_cov_3.806404	lytic	Raoultella ornithinolytica	0.0642991	0.537481	0.465943	0.695515	0	0	0.0326	0	1398
NODE_16583_length_2521_cov_5.475669	lytic	Pantoea vagans	1.83631	0.298056	0.524369	0.514256	0	0.591849	0.144625	0	2521
NODE_15991_length_2591_cov_13.603707	lytic	Myoviridae	2.93158	0.807866	0.907027	1.08114	0	0.0511875	0.0175897	0	2591
NODE_12643_length_3120_cov_30.084176	lytic	Raoultella terrigena	1.5846	4.82526	3.27905	2.98288	0	0.0212543	0	0	3120
NODE_18313_length_2339_cov_5.979860	lytic	Rahnella aquatilis	0.211371	0.562184	0.600665	0.455294	0.0399568	0.148844	0.0584542	0.0323859	2339
NODE_17280_length_2442_cov_3.849183	lytic	Pseudomonas sp.	1.17792	0.0439569	0.308586	0.246486	0	0	0.0186629	0	2442
NODE_42818_length_1249_cov_3.564489	lytic		0.323864	0.214857	0.276103	0.741416	0	0	0	0	1249
NODE_8554_length_4244_cov_30.925042	lysogenic		0.460677	1.05597	1.84934	1.74558	0	0	0	0	4244
NODE_47104_length_1169_cov_4.757630	lytic	Yersinia kristensenii	0.15379	0.459122	0.360553	0.396077	0	0	0	0	1169
NODE_19316_length_2248_cov_3.027360	lytic	Xanthomonas arboricola	0.619795	0.167126	0.17329	0.205967	0	0	0	0.0336969	2248
NODE_17297_length_2441_cov_3.882230	lytic		0	0.373786	0.329642	0.170714	0	0	0	0	2441
NODE_8520_length_3054_cov_7.287763	lytic	Pantoea agglomerans	6.09275	1.59924	2.07853	2.25139	0	0.0434272	0	0	3054
NODE_15388_length_2664_cov_4.623227	lytic		1.07976	0.402938	0.383553	0.278087	0	0.0248924	0	0.0284349	2664
NODE_5094_length_6404_cov_9.408253	lytic	Escherichia albertii	0.786048	1.89408	0.861593	0.92545	0	0.0051775	0	0	6404
NODE_12718_length_3107_cov_19.265400	lysogenic	Rahnella aquatilis	0.462904	1.87426	1.75326	1.99691	0	0.0213432	0	0	3107
NODE_16644_length_2514_cov_4.647418	lytic		0.94753	0.21349	0.182897	0.294679	0	0	0	0	2514
NODE_26041_length_1802_cov_3.475673	lytic	Klebsiella michiganensis	0.0249418	0.476549	0.354393	0.205556	0	0.0183999	0	0	1802
NODE_139_length_55614_cov_49.180475_fragment_1	lysogenic	Klebsiella pneumoniae	1.07816	1.78388	2.92501	2.91173	0	0	0	0	41249
NODE_12009_length_3245_cov_8.890282	lysogenic	Kluyvera intermedia	0.387816	0.487921	0.614016	0.599279	0	0	0	0	3245
NODE_4350_length_7284_cov_33.346798	lytic	Erwinia rhapontici	1.2094	2.16631	2.21026	2.94628	0.00641536	0.02276	0	0	7284
NODE_26333_length_1785_cov_7.521387	lytic	Kluyvera intermedia	0.642073	1.23279	0.751313	0.726297	0	0	0	0	1785
NODE_19051_length_1637_cov_7.120101	lytic	Pantoea vagans	6.054	1.32785	1.80623	1.9799	0	0.121527	0.0278404	0	1637
NODE_3917_length_5181_cov_21.654311	lytic	Xanthomonas citri	6.04213	0.932333	0.988554	1.02773	0.00901939	0.127993	0	0.00731043	5181
NODE_13278_length_3008_cov_4.896377	lytic	Pseudomonas viridiflava	1.0011	0.428229	0.450088	0.27707	0	0.0881827	0.136361	0.0503661	3008
NODE_23743_length_1925_cov_6.000535	lytic	Kluyvera genomosp.	0.537006	0.250931	0.537433	0.26458	0	0	0	0	1925
NODE_4502_length_7060_cov_9.198858	lytic	Enterobacter kobei	0.674813	1.44441	0.840332	0.773876	0	0	0	0	7060
NODE_51062_length_1104_cov_4.668255	lytic	1_Tdi_b3v08	0.407111	0.510461	0.39335	0.209698	0	0.0300332	0	0	1104
NODE_3474_length_8818_cov_33.849481	lytic		4.99503	1.5186	1.87428	2.07931	0	0.0376012	0.012921	0.0171809	8818
NODE_15273_length_2677_cov_31.717773	lytic	Rahnella sp.	0.486891	1.71419	1.6699	1.35774	0	0.173401	0.0340492	0	2677
NODE_10265_length_3660_cov_4.044938	lytic	Pseudomonas simiae	1.92797	0.351943	0.465876	0.430122	0	0.0724737	0.0124521	0.0413938	3660
NODE_9154_length_4012_cov_4.817033	lytic	Klebsiella grimontii	0.649755	0.387953	0.439327	0.346222	0	0.0165288	0	0	4012
NODE_14680_length_2768_cov_4.122742	lytic	Pseudomonas fluorescens	0.901175	0.11634	0.235328	0.0836369	0.0337641	0.395293	0.0823244	0.0547331	2768
NODE_22232_length_2023_cov_7.825711	lytic	Myoviridae sp.	0.710946	0.397958	0.767097	1.47624	0	0	0	0	2023
NODE_30506_length_1600_cov_35.823948	lytic		0.716313	1.44242	2.82588	3.11088	0	0	0	0	1600
NODE_3059_length_9768_cov_152.513950	lytic	Citrobacter sp.	3.92027	5.95066	5.81671	4.77566	0	0	0	0	9768
NODE_7087_length_4954_cov_18.151255	lytic	Pantoea agglomerans	3.0166	0.855881	1.1576	1.27109	0.0377307	0.0334646	0.0091996	0	4954
NODE_7791_length_4576_cov_11.408317	lytic		1.13934	0.797563	1.01319	0.566626	0	0	0	0	4576
NODE_16004_length_2590_cov_12.580276	lytic	Kluyvera intermedia	0.503246	1.0154	1.05778	1.02793	0	0	0	0	2590
NODE_29108_length_1658_cov_5.334997	lytic	Tatumella citrea	0.325296	0.161856	0.431393	0.614373	0	0	0	0	1658
NODE_10355_length_3639_cov_6.198661	lytic	Pantoea vagans	2.6431	0.855437	1.04418	0.960637	0.0770478	0.410017	0.225432	0.0208163	3639
NODE_5928_length_5672_cov_4.776393	lytic	Enterobacter kobei	0.150557	0.577213	0.416587	0.408158	0	0	0	0	5672
NODE_22495_length_2006_cov_7.999487	lytic	Yersinia enterocolitica	0.0448107	0.481597	0.643073	0.403926	0	0.0826438	0.0227192	0	2006
NODE_8875_length_4115_cov_3.758374	lytic	Enterobacter hormaechei	0.458735	0.286943	0.294865	0.258793	0	0	0	0	4115
NODE_21625_length_2068_cov_4.389468	lytic	Serratia marcescens	0.391205	0.285486	0.35513	0.223895	0	0.0240498	0	0.0366299	2068
NODE_5186_length_6299_cov_7.804612	lytic	Serratia plymuthica	0.114164	0.724252	0.719824	0.507191	0	0.0052638	0	0.0120258	6299
NODE_2459_length_11639_cov_11.857821	lysogenic	Enterobacter ludwigii	0.892028	0.917656	0.913563	0.950772	0	0	0	0	11639
NODE_9412_length_3925_cov_4.701550	lytic	Stenotrophomonas maltophilia	2.34173	0.348693	0.50113	0.448268	0.0357168	0.304112	0.104503	0.0964976	3925
NODE_12033_length_3241_cov_18.935970	lytic	1_Tdi_b3v08	1.08861	1.87129	1.42068	1.31433	0.0288365	0.184147	0.0210929	0	3241
NODE_8590_length_4229_cov_28.067322	lytic	Kluyvera intermedia	1.07341	1.60544	1.68073	1.93242	0	0	0	0	4229
NODE_10784_length_3530_cov_3.853525	lytic	Raoultella ornithinolytica	0.0763939	0.258474	0.300312	0.38038	0	0	0	0	3530
NODE_44247_length_1221_cov_5.154374	lytic	Salmonella enterica	0.22086	0.28572	0.491645	0.777378	0	0	0	0	1221
NODE_8331_length_4337_cov_5.468473	lytic		0.113995	0.56926	0.4388	0.565823	0	0	0	0	4337
NODE_10006_length_3743_cov_6.620662	lytic		0.780505	0.444513	0.583507	0.94013	0	0.0531499	0	0	3743
NODE_21400_length_2085_cov_11.856158	lytic	Citrobacter tructae	0.53891	1.01679	0.689154	0.688414	0	0	0	0	2085
NODE_6247_length_5457_cov_77.453536	lytic	Rahnella sp.	3.72689	8.25183	6.1287	6.42297	0.672212	4.43244	0.810107	0.381738	5457
NODE_2000_length_13572_cov_9.742990	lytic	Serratia sp.	0.817966	0.500252	0.76792	0.849473	0.00344308	0.100164	0.01679	0.00558139	13572
NODE_1192_length_19351_cov_18.256115	lysogenic	Rahnella sp.	1.21357	1.93318	1.44316	1.39615	0.32238	1.90106	0.303816	0.156582	19351
NODE_25105_length_1849_cov_3.154404	lytic	Brenneria nigrifluens	0.243078	0.203191	0.255585	0.125207	0	0	0	0	1849
NODE_32870_length_1512_cov_4.018531	lytic		0.148628	0.319472	0.346339	0.520585	0.0309057	0.46051	0.0301421	0	1512
NODE_37127_length_1384_cov_2.565839	lytic	Citrobacter sp.	0.0649496	0.271459	0.203028	0.267638	0	0	0	0	1384
NODE_35224_length_1437_cov_9.752533	lytic	Rahnella sp.	0.500433	0.784341	0.888818	0.805522	0	0.0461471	0.0317152	0	1437
NODE_42375_length_1259_cov_3.090532	lytic		0.499787	0	0.223186	0.220658	0	0	0.0723984	0	1259
NODE_17453_length_2423_cov_7.519426	lytic	Pseudomonas yamanorum	4.09941	0.398714	0.622011	0.745256	0.135001	0.547366	0.150474	0.312632	2423
NODE_2066_length_13247_cov_6.992723	lytic		0.02375	0.611789	0.616585	0.499819	0	0.0325385	0	0.017155	13247
NODE_14712_length_2762_cov_13.429257	lytic	Rahnella aquatilis	0.512589	0.961887	1.00347	0.737604	0.186106	0.534205	0.181507	0	2762
NODE_10047_length_3730_cov_5.810612	lytic		1.70502	0.388506	0.582116	0.769621	0	0.0088892	0	0	3730
NODE_8393_length_4311_cov_19.932801	lytic	Tatumella ptyseos	2.14769	1.59358	1.50655	1.68086	0	0	0	0	4311
NODE_9949_length_3758_cov_6.607615	lytic	Citrobacter freundii	0.370755	0.542712	0.570982	0.406585	0	0	0	0	3758
NODE_771_length_25054_cov_19.931037	lytic		1.34634	1.80804	1.60406	1.56623	0.102583	0.532011	0.087315	0.0634934	25054
NODE_9398_length_3929_cov_6.365256	lysogenic	Pseudomonas sp.	2.9971	0.478111	0.54288	0.471381	0	0.0759507	0.0695976	0.0192799	3929
NODE_15575_length_2643_cov_11.208655	lysogenic	Rahnella sp.	0.51016	1.83778	1.30961	1.35768	0	0.0501804	0	0	2643
NODE_19872_length_2198_cov_13.252916	lytic	Bacteriophage sp.	0.654342	0.573829	1.1215	1.35871	0	0.0150849	0	0	2198
NODE_8397_length_4310_cov_5.436193	lytic	Pseudomonas sp.	0.745609	0.261508	0.404506	0.225599	0	0.0307719	0.0211484	0	4310
NODE_9835_length_3791_cov_4.269004	lytic	Pantoea vagans	0.984026	0.353939	0.38071	0.403046	0	0.0262385	0.0120218	0	3791
NODE_27616_length_1725_cov_6.324551	lytic	Pantoea agglomerans	2.18863	0.373366	0.544212	0.818663	0	0	0.0264202	0	1725
NODE_10169_length_3690_cov_8.990922	lytic	Enterobacteriaceae bacterium	0.267965	1.16361	0.927637	0.878347	0	0.0628989	0.0123509	0	3690
NODE_16148_length_2571_cov_6.405405	lytic	Erwinia billingiae	1.23245	0.354886	0.481881	0.666337	0	0.122516	0.035453	0	2571
NODE_21388_length_2086_cov_4.219104	lytic	Klebsiella pneumoniae	0.129276	0.283022	0.373495	0.266355	0	0	0	0	2086
NODE_5047_length_1759_cov_4.704812	lytic		0.0255515	0.0305124	0	0	1.1689	4.16579	0.388642	0	1759
NODE_9365_length_3936_cov_18.119041	lysogenic	Pantoea agglomerans	4.00235	1.13179	0.929692	1.41751	0	0.00842396	0	0	3936
NODE_12544_length_3138_cov_7.638339	lytic	Citrobacter braakii	0.759111	1.51368	0.702111	0.900059	0	0	0	0	3138
NODE_12790_length_3092_cov_25.038196	lytic	Rahnella aquatilis	1.72251	5.96252	4.25675	4.99402	0	0.262723	0.0147396	0.0734967	3092
NODE_13800_length_2917_cov_10.052061	lytic		0.724175	1.78475	0.89323	0.976187	0	0.0113667	0	0	2917
NODE_19237_length_2255_cov_3.728182	lytic		0.777321	0.023801	0.175584	0.184795	0	0.0147036	0.0202106	0.0335923	2255
NODE_14101_length_2865_cov_12.480427	lytic	Escherichia coli	0.59613	1.03034	0.858175	0.646442	0	0	0	0	2865
NODE_27271_length_1741_cov_4.848161	lytic	Raoultella ornithinolytica	0.335604	0.539488	0.557551	0.345731	0.0268406	0.0380893	0	0	1741
NODE_19543_length_2227_cov_4.174033	lytic	Pseudomonas azotoformans	0.95864	0.337404	0.338378	0.249491	0.0419663	0.446655	0.102323	0.102044	2227
NODE_18687_length_2301_cov_19.950134	lytic	Lelliottia amnigena	0.595752	1.5278	1.09905	0.96587	0	0.0576388	0.0792261	0	2301
NODE_9509_length_3892_cov_8.065155	lytic	Myoviridae	0.588952	0.951521	0.758069	0.511552	0	0.00851919	0	0	3892
NODE_53577_length_1067_cov_6.108696	lytic	Citrobacter sp.	0.252737	0.477861	0.490783	0.043394	0	0	0	0	1067
NODE_5165_length_6323_cov_6.748564	lytic		0.383842	0.500808	0.557514	0.585816	0	0	0	0	6323
NODE_4480_length_7090_cov_18.347122	lytic	Rahnella sp.	0.985749	0.56775	0.607991	0.646522	0	0.0187062	0.00642804	0	7090
NODE_17037_length_2466_cov_7.515139	lytic	Siphoviridae	0.519438	0.23941	0.673318	0.488174	0	0	0	0	2466
NODE_12408_length_3165_cov_14.232476	lytic	Rahnella aquatilis	0.617729	1.62795	1.13195	1.17034	0.273142	1.54522	0.37439	0.191471	3165
NODE_21102_length_2106_cov_4.876646	lytic	Siphoviridae	0.448171	0.917459	0.509437	0.549637	0	0	0	0	2106
NODE_2889_length_10209_cov_7.738921	lytic		0.38742	0.504697	0.569869	1.14744	0	0	0	0	10209
NODE_19869_length_2198_cov_16.281381	lytic		0.306723	1.14766	1.43529	1.86427	0	0.0301699	0.0207347	0	2198
NODE_11862_length_3276_cov_5.173859	lytic		0	0.573412	0.399622	0.268537	0	0	0	0	3276
NODE_23823_length_1920_cov_6.064879	lytic	Myoviridae	0.538405	0.936453	0.618659	0.663171	0	0	0	0	1920
NODE_12592_length_3130_cov_9.376585	lytic	Myoviridae sp.	0.840028	0.55729	1.03852	1.17603	0	0	0	0	3130
NODE_35771_length_1420_cov_10.235165	lytic		0.284863	0.831528	0.769037	0.864076	0	0.0233498	0	0	1420
NODE_5670_length_1639_cov_2.095960	lytic	Rahnella aceris	5.99177	19.9098	22.3106	19.3652	0.826818	3.5908	0.500516	0.554611	1639
NODE_10181_length_3686_cov_5.105205	lytic		0.146322	0.757165	0.443531	0.427088	0	0	0	0	3686
NODE_7570_length_4680_cov_4.965405	lytic		0.624237	0.298174	0.417557	0.593608	0	0	0	0	4680
NODE_18357_length_2335_cov_8.325439	lytic	Pantoea agglomerans	2.85839	0.942409	0.880661	1.09061	0	0.0141999	0	0.0324414	2335
NODE_1837_length_14487_cov_6.341463	lytic		0.701152	0.196354	0.508706	0.404302	0	0.137323	0.0220214	0.0156866	14487
NODE_26025_length_1802_cov_22.934173	lytic	Myoviridae sp.	1.2845	1.31051	1.82512	1.95278	0	0	0	0	1802
NODE_4587_length_6965_cov_18.429812	lytic	Kosakonia oryzae	1.54227	1.83785	1.4762	1.55224	0	0	0	0	6965
NODE_1604_length_15984_cov_14.805198	lytic	Enterobacter sp.	0.430218	1.32969	1.18901	0.921162	0	0.00414874	0	0	15984
NODE_55273_length_1045_cov_4.003030	lytic	Klebsiella pneumoniae	0	0.10272	0.293336	0.354461	0	0	0	0	1045
NODE_435_length_34143_cov_33.380632	lytic	Enterobacter cloacae	0.808256	2.06241	2.30491	2.15756	0	0	0	0	34143
NODE_7869_length_4543_cov_7.137701	lytic	Uncultured Caudovirales	2.77506	0.448935	0.700046	0.356714	0.0411442	0.262743	0.0902869	0.116719	4543
NODE_11564_length_3342_cov_20.833891	lytic	Rahnella aquatilis	0.887605	2.7462	2.0905	2.72239	0.0559299	0.119055	0	0	3342
NODE_16561_length_2524_cov_3.509518	lytic		0.106843	0.361495	0.349164	0.3302	0	0	0	0	2524
NODE_17147_length_2456_cov_121.122449	lytic	Rahnella sp.	3.60512	12.5874	10.8273	10.5102	0.05708	0.391508	0.148452	0.0616862	2456
NODE_2299_length_12276_cov_24.599460	lytic	Citrobacter freundii	1.31987	2.48333	2.01323	1.70104	0	0	0.00371251	0	12276
NODE_44882_length_1208_cov_9.638335	lytic	Tatumella citrea	0.260443	0.399869	0.729545	1.03488	0	0	0	0	1208
NODE_1811_length_9275_cov_21.844685	lysogenic	Citrobacter tructae	5.9628	8.5064	6.39442	5.75086	0.00503822	0.00357485	0	0	9275
NODE_21189_length_2099_cov_4.428082	lytic	Rahnella inusitata	0.256951	0.17899	0.383352	0.948528	0	0	0	0.0360889	2099
NODE_8550_length_4247_cov_7.283158	lytic	Enterobacter sp.	0.396855	0.669786	0.814998	0.76315	0	0	0	0	4247
NODE_26530_length_1777_cov_2.203833	lytic		0.480561	0.0604067	0.150939	0.0781678	0	0	0	0	1777
NODE_49744_length_1125_cov_4.452336	lytic	Citrobacter freundii	0.279658	0.381663	0.363302	0.329255	0	0	0	0	1125
NODE_22065_length_1702_cov_33.568306	lytic	Pantoea jilinensis	5.92842	0.88296	2.11246	2.47558	0	0	0	0	1702
NODE_19800_length_2205_cov_4.032093	lytic	Erwinia billingiae	0.856097	0.194726	0.306999	0.356972	0.08477	0.300741	0.124013	0.206124	2205
NODE_53506_length_1068_cov_4.963475	lytic	Pseudomonas synxantha	1.47292	0.100508	0.39465	0.13006	0	0.0310456	0	0	1068
NODE_2835_length_7121_cov_7.211152	lytic	Xanthomonas arboricola	5.90137	0.633112	1.11832	1.15412	0.0196866	0.186247	0.102401	0.0319129	7121
NODE_26495_length_1778_cov_6.288450	lytic		1.21337	0.422609	0.682435	0.963528	0.026282	0.242428	0.0512652	0	1778
NODE_6297_length_5431_cov_10.453869	lytic	1_Tdi_b3v08	0.281372	0.889416	0.858386	0.75876	0	0.0610508	0.0503496	0	5431
NODE_12282_length_3189_cov_5.680600	lytic		0.436908	0.370263	0.536686	0.667879	0.0146533	0.051986	0	0.0237537	3189
NODE_9202_length_3992_cov_3.076454	lytic		0.574198	0.376452	0.281554	0.521935	0	0.0166116	0	0	3992
NODE_19866_length_2199_cov_4.944963	lytic	Pseudomonas sp.	1.08326	0.17085	0.540166	0.273724	0	0.135703	0	0.0344478	2199
NODE_36906_length_1389_cov_11.264618	lytic	Pseudomonas sp.	1.13253	0.115921	0.395399	0.200006	0	0.119355	0	0	1389
NODE_956_length_22365_cov_14.647378	lysogenic	Klebsiella pneumoniae	1.23893	1.36308	1.16387	0.751505	0.0020894	0.00889516	0.00203777	0	22365
NODE_14445_length_2808_cov_9.491101	lytic	Klebsiella michiganensis	0.648247	0.496957	0.802818	0.824455	0	0	0	0	2808
NODE_19536_length_2227_cov_17.947974	lytic	Kluyvera intermedia	1.8971	4.33805	2.77584	1.93356	0	0	0	0	2227
NODE_18415_length_2329_cov_5.621812	lytic	Citrobacter sp.	0.135086	1.10615	0.534693	0.825036	0	0.0284729	0	0	2329
NODE_50079_length_1120_cov_3.212207	lytic		0.441425	0.239604	0.307904	0.206703	0	0	0	0	1120
NODE_44946_length_1207_cov_8.960069	lytic	Kluyvera intermedia	0.744741	0.889334	0.698403	0.575411	0	0	0	0	1207
NODE_12437_length_3158_cov_5.429907	lytic	Erwinia billingiae	1.87153	0.662819	0.614754	0.696427	0.0147972	0.220485	0.0288631	0.0239869	3158
NODE_5074_length_6422_cov_5.493482	lytic		0.377925	0.367726	0.446494	0.331651	0	0	0	0	6422
NODE_26428_length_1781_cov_3.688876	lytic	Pseudomonas sp.	0.315448	0.180813	0.329886	0.10399	0	0	0	0	1781
NODE_1926_length_8972_cov_8.128967	lytic	Pantoea agglomerans	5.8611	1.67798	1.9204	2.21908	0	0.0443469	0.0355577	0.025329	8972
NODE_2951_length_10025_cov_14.087262	lytic	Lonsdalea britannica	1.06478	1.11626	0.95235	0.660459	0	0	0	0	10025
NODE_2430_length_11733_cov_5.958383	lytic	Xanthomonas phage	0.735486	0.155529	0.478976	0.631401	0	0	0	0	11733
NODE_8805_length_4141_cov_59.390113	lytic	Klebsiella oxytoca	4.55312	8.37278	5.62895	7.13362	0	0	0	0	4141
NODE_19320_length_2247_cov_7.592609	lytic		0.660075	0.406058	0.534311	0.556359	0	0.029512	0	0	2247
NODE_14199_length_2851_cov_6.763948	lytic	Yersinia frederiksenii	0.047294	0.621239	0.669752	0.747059	0	0	0.0319711	0	2851
NODE_1566_length_16343_cov_106.064649	lytic	Tatumella ptyseos	2.96875	2.96879	5.84027	6.28807	0	0	0	0	16343
NODE_13216_length_3020_cov_4.087352	lytic	Plautia stali	0.788772	0.231036	0.39332	0.153316	0	0.010979	0	0	3020
NODE_17472_length_2421_cov_4.833474	lytic	Xanthomonas phage	0.705458	0.221691	0.422051	0.726747	0	0	0	0	2421
NODE_1797_length_14725_cov_12.531425	lytic	Rahnella inusitata	0.369328	1.26843	1.19613	1.28764	0.00317348	0.024769	0.00619013	0	14725
NODE_8481_length_4275_cov_9.033412	lytic		0.48362	0.389196	0.678203	0.682337	0	0	0	0	4275
NODE_19332_length_2246_cov_19.450479	lytic	Enterobacteriaceae bacterium	1.18066	4.38499	4.65456	4.25701	0.0416113	0.40597	0.0811662	0.101181	2246
NODE_18816_length_2291_cov_3.364490	lytic	Citrobacter koseri	0.0980906	0.163989	0.273175	0.121261	0	0	0	0	2291
NODE_5597_length_5923_cov_19.944615	lytic	Myoviridae	3.64615	1.11457	1.12995	1.11005	0.00788949	0.0391857	0.0384727	0	5923
NODE_3084_length_9691_cov_16.330739	lytic	Vibrio metschnikovii	1.15714	1.27657	0.993739	0.969888	0	0.00342139	0	0.0078166	9691
NODE_4245_length_7430_cov_5.194441	lytic	Bacteriophage 15G	0.792437	0.288944	0.469292	0.398828	0	0.0178502	0.0122678	0.0101952	7430
NODE_22746_length_1989_cov_6.534126	lytic	Klebsiella sp.	0.135581	1.37619	0.860478	0.721641	0	0	0	0	1989
NODE_16114_length_2576_cov_4.884570	lytic	Escherichia coli	0.540877	0.916746	0.406572	0.323535	0	0	0	0	2576
NODE_10085_length_2486_cov_31.935006	lytic	Kluyvera intermedia	5.95712	9.96352	10.5477	8.59538	0	0.0133374	0	0	2486
NODE_11150_length_3440_cov_26.542097	lytic	Pseudomonas koreensis	4.84074	0.7333	1.41461	0.881611	0.0135841	0.318073	0.132485	0	3440
NODE_26136_length_1797_cov_5.514351	lytic	Rahnella aquatilis	0.0750336	1.04535	0.508192	0.695681	0	0	0	0	1797
NODE_14322_length_2831_cov_7.272334	lytic	Bacteriophage sp.	0.555662	0.417086	0.6226	0.654206	0	0.05856	0	0	2831
NODE_10617_length_3566_cov_63.750214	lytic	Rahnella aquatilis	1.11544	4.09383	4.24968	4.0056	0.0524167	0.199907	0.0511215	0	3566
NODE_13681_length_2936_cov_4.196112	lytic		0	0.42045	0.343669	0.331175	0	0	0	0	2936
NODE_12669_length_3115_cov_6.780719	lytic	Leclercia sp.	0.678144	0.603049	0.549435	0.327008	0	0	0	0	3115
NODE_3733_length_8278_cov_18.099477	lytic	Enterobacter sp.	0.90672	1.59821	1.30917	1.22773	0	0	0	0	8278
NODE_7684_length_4626_cov_9.869613	lytic	Rahnella inusitata	0.184599	0.696126	0.713715	0.6706	0	0.0286699	0.0295556	0	4626
NODE_13506_length_2966_cov_4.668155	lytic	Klebsiella oxytoca	0.121228	0.307624	0.465074	0.312215	0	0	0	0	2966
NODE_13611_length_2950_cov_4.148532	lytic		0.121885	0.564004	0.385334	0.423776	0	0	0	0	2950
NODE_14201_length_2851_cov_5.240343	lytic		0.441411	0.508287	0.403195	0.373529	0	0	0	0	2851
NODE_5748_length_5810_cov_9.292268	lytic		0.75811	0.383367	0.588054	0.621602	0	0	0	0	5810
NODE_7540_length_4693_cov_8.826003	lytic	Rahnella aquatilis	0.727856	4.0142	3.04816	3.15714	0.0697009	0.23315	0.0388449	0.0161412	4693
NODE_20056_length_2184_cov_26.585251	lytic	Rahnella sp.	0.473323	1.89226	2.1989	1.74902	0.0213963	0.485812	0.0417352	0	2184
NODE_22805_length_1985_cov_4.578238	lytic		0.645307	0.189269	0.353893	0.186605	0	0.0835181	0	0	1985
NODE_21758_length_2058_cov_104.189216	lytic	Klebsiella pneumoniae	4.02933	3.82063	7.86013	9.0893	0	0	0	0	2058
NODE_19772_length_2207_cov_24.128253	lytic	Rahnella inusitata	0.529485	1.26457	0.992502	0.702808	0	0.0751171	0	0	2207
NODE_21748_length_2059_cov_13.294910	lytic	Raoultella terrigena	1.16783	1.19907	1.24373	1.38297	0	0	0	0	2059
NODE_32337_length_1531_cov_3.509485	lytic	Bacteriophage sp.	0.645847	0.455733	0.291986	0.393154	0	0.0649707	0	0	1531
NODE_11703_length_3311_cov_6.617629	lytic	Pantoea vagans	1.90043	0.68082	0.609491	0.727174	0	0	0	0	3311
NODE_9535_length_2612_cov_14.420415	lytic	Rahnella aceris	4.21575	5.27056	6.58909	6.42583	0.626161	3.92244	0.811343	0.319011	2612
NODE_19526_length_1601_cov_7.906210	lytic	Uncultured Caudovirales	3.78987	1.20685	1.08497	1.27249	0	0.02071	0	0	1601
NODE_17401_length_1762_cov_4.884593	lytic		0.280588	1.0052	1.55124	1.40586	0	0.0282265	0	0	1762
NODE_14379_length_2052_cov_35.171257	lytic	Rahnella aquatilis	2.65027	8.19979	7.67148	7.81844	0	0.226215	0.0222099	0	2052
NODE_9449_length_2831_cov_4.909942	lytic	Myoviridae	0.865245	1.13751	1.15948	1.18575	0	0	0	0	2831
NODE_13251_length_2185_cov_25.866197	lytic	Rahnella aquatilis	3.64086	9.33414	7.21329	7.61801	0.106932	0.333843	0.187722	0.138674	2185
NODE_1100_length_13180_cov_19.632457	lytic		0	0	0	0	0.691369	3.90937	1.86552	0.66095	13180
NODE_14325_length_2059_cov_18.776447	lytic	Rahnella sp.	5.81732	13.3201	13.7803	11.3111	0.510643	4.54113	0.409487	0.40469	2059
NODE_9050_length_2920_cov_29.528796	lytic	Liquorilactobacillus mali	0	0.0183806	0.00874816	7.21478	0	0	0	0	2920
NODE_13918_length_2107_cov_6.426901	lytic	Enterobacteriaceae bacterium	1.15189	3.97377	3.16732	3.82366	0.0443564	0.22031	0.0432604	0	2107
NODE_28998_length_1133_cov_5.893321	lytic	Tatumella ptyseos	0.277684	1.04216	1.16112	1.69595	0	0	0	0	1133
NODE_16408_length_1606_cov_23.274662	lytic	Mixta calida	5.76506	6.95121	10.2632	11.8204	0	0	0	0	1606
NODE_6213_length_3853_cov_3.176409	lytic	Rahnella aceris	0.0466598	0.487541	0.288396	0.576815	0	0	0	0	3853
NODE_23104_length_1383_cov_8.785392	lytic	Levilactobacillus brevis	0	0	0	2.32679	0	0	0	0	1383
NODE_9943_length_2722_cov_5.359580	lytic	Pantoea sp.	1.75851	0.315482	0.717915	0.722928	0	0.024362	0.0167431	0	2722
NODE_32049_length_1036_cov_8.145770	lytic		3.01514	1.91683	1.89242	2.0782	0	0	0	0	1036
NODE_10767_length_2568_cov_5.407879	lytic		0.507558	0.710602	0.611758	0.829387	0.127378	0.451902	0.0532416	0.117992	2568
NODE_16416_length_1846_cov_8.714126	lytic		0	0	0	2.35771	0	0	0	0	1846
NODE_18391_length_1685_cov_15.712270	lytic	Myoviridae sp.	1.73379	1.11483	2.44834	4.69884	0	0.0196776	0	0	1685
NODE_990_length_5433_cov_5.561175	lytic		0	0	0	0	0.593472	3.83868	1.71965	0.585593	5433
NODE_3991_length_5388_cov_20.525408	lytic		0	0	0	5.47831	0	0	0	0	5388
NODE_30401_length_1088_cov_2.611810	lytic	Xanthomonas phage	0.495718	0.295982	0.363917	0.680903	0	0	0	0	1088
NODE_8117_length_3177_cov_5.851698	lytic	Citrobacter freundii	0.983218	1.30082	1.36085	1.14405	0	0	0	0	3177
NODE_498_length_28619_cov_8.952143_fragment_1	lysogenic	Lactobacillus parabuchneri	0	0	0.000807863	2.46589	0	0	0	0	15810
NODE_23_length_64975_cov_22.738339_fragment_1	lysogenic	Erwinia billingiae	5.72201	1.41054	1.47762	1.73049	0.203655	1.05093	0.403264	0.170069	7572
NODE_10308_length_2651_cov_4.041217	lytic		0.440804	0.394791	0.358935	0.698626	0	0	0	0	2651
NODE_9_length_249999_cov_19.457639_fragment_1	lysogenic	Gluconacetobacter diazotrophicus	0.00585103	0	0.00237532	0.000861085	0.739558	3.65229	0.326315	0.0732557	53771
NODE_5981_length_3973_cov_7.603114	lytic	Tatumella ptyseos	0.842791	1.04695	1.99638	2.20261	0	0	0	0	3973
NODE_28136_length_1164_cov_6.943192	lytic	Bacteriophage sp.	0.463352	0.829969	1.32222	2.08834	0	0	0	0	1164
NODE_12756_length_2251_cov_8.717213	lytic	Bacteriophage sp.	2.42596	2.02668	2.32069	3.10596	0	0	0	0	2251
NODE_6063_length_3931_cov_7.158153	lytic	Rouxiella badensis	0.388739	2.11627	2.16229	2.1967	0	0.0421734	0.0231874	0.0192701	3931
NODE_6084_length_3921_cov_9.116399	lytic		0.664834	0.951328	1.21013	1.39932	0	0	0	0	3921
NODE_22075_length_1438_cov_3.490962	lytic	Erwinia billingiae	1.50025	0.970413	0.368603	0.933756	0.0324962	0.126816	0.0475398	0	1438
NODE_20973_length_1506_cov_3.412819	lytic		0.29844	0.21383	0.258669	0.430425	0	0	0	0	1506
NODE_9125_length_2903_cov_48.170646	lytic	Liquorilactobacillus mali	0	0	0.0043997	12.8792	0	0	0	0	2903
NODE_7312_length_3439_cov_5.377069	lytic	Myoviridae	0.758016	1.32657	1.11233	1.21846	0	0.00964138	0	0	3439
NODE_2130_length_9276_cov_8.149658	lytic	Lentilactobacillus hilgardii	0	0	0	2.21374	0	0	0	0	9276
NODE_2457_length_8190_cov_19.905224	lytic	Enterobacter cloacae	2.08536	5.03619	4.14905	5.49794	0	0.00404844	0	0	8190
NODE_20002_length_1569_cov_5.087186	lytic	Enterobacter cloacae	0.143228	0.64994	0.594251	0.708243	0	0.0211324	0	0	1569
NODE_12955_length_2224_cov_10.539880	lytic	Tatumella citrea	0.81847	1.03771	1.7717	2.38377	0	0	0	0	2224
NODE_7603_length_3339_cov_5.385201	lytic	Pantoea agglomerans	4.03819	1.1493	0.996463	1.18562	0	0.00993013	0	0	3339
NODE_12312_length_2313_cov_2.534544	lytic		0.330336	0.696126	0.894559	0.780698	0	0.0286699	0.0197038	0	2313
NODE_8740_length_2990_cov_7.115503	lytic	Pantoea agglomerans	2.52534	0.66416	0.8522	1.11495	0.00781429	0.0332676	0.0304848	0	2990
NODE_21868_length_1450_cov_3.721147	lytic		0.402956	0.333132	0.590169	1.19745	0	0	0	0.0522418	1450
NODE_11915_length_2375_cov_4.944828	lytic	Rahnella aceris	0.321712	0.655355	0.680294	0.575112	0	0.0279214	0	0	2375
NODE_14131_length_2083_cov_2.951677	lytic		0.302079	0.386495	0.217675	0.444565	0.0224337	0	0	0	2083
NODE_17619_length_1745_cov_4.076331	lytic	Klebsiella sp.	1.15904	2.02998	1.57367	1.37976	0	0	0	0	1745
NODE_6145_length_3879_cov_4.705282	lytic	Erwinia phage	0.787901	0.42201	0.485671	0.966851	0	0	0	0	3879
NODE_10518_length_2611_cov_3.424883	lytic	Pantoea phage	1.32546	1.19224	0.763111	1.08173	0	0.0126989	0	0	2611
NODE_5077_length_4347_cov_20.106710	lytic	Pantoea agglomerans	5.69181	1.19146	1.49995	1.44858	0.0107498	0.0419512	0.0104842	0.017426	4347
NODE_1704_length_11354_cov_8.572440	lysogenic	Rahnella sp.	1.5458	2.86225	2.60812	2.64865	0.156396	1.28054	0.154538	0.106747	11354
NODE_10815_length_2559_cov_7.708067	lytic		0	0	0	2.27074	0	0	0	0	2559
NODE_4793_length_4676_cov_6.143908	lytic	Salmonella enterica	1.7013	2.61125	1.89837	1.63877	0	0.0141817	0	0	4676
NODE_6331_length_3753_cov_22.597080	lytic	Pseudomonas poae	5.67053	1.05827	0.878033	0.573679	0.0373537	0.247372	0.0728614	0.020184	3753
NODE_2842_length_7098_cov_24.540253	lytic	Rahnella aquatilis	2.15924	7.70136	6.93138	6.52643	0.0855851	0.355017	0.0449456	0.0747048	7098
NODE_1670_length_11604_cov_8.293532	lytic	Enterobacteriaceae bacterium	1.56673	2.27793	2.29217	1.64792	0	0	0	0	11604
NODE_5633_length_4155_cov_5.868049	lytic	Raoultella ornithinolytica	1.18988	1.45965	1.24188	1.1645	0	0	0	0	4155
NODE_2301_length_8676_cov_5.568032	lytic	Rahnella sp.	1.01795	0.714504	0.627133	0.61906	0.00538606	0.0382166	0.00525297	0.0174621	8676
NODE_1268_length_12013_cov_37.705218	lytic	Escherichia coli	5.76358	8.22517	7.19313	5.8373	0	0.00276007	0	0	12013
NODE_2578_length_7757_cov_7.237341	lytic	Leclercia sp.	2.05112	2.84374	2.44184	2.03542	0	0.00427442	0	0	7757
NODE_3022_length_6706_cov_20.582018	lytic	Rahnella aquatilis	1.96375	7.88743	6.52424	5.76524	0.111493	0.613097	0.135922	0.0790717	6706
NODE_6493_length_3736_cov_9.916599	lytic		1.97296	1.04153	1.50423	1.4872	0	0	0	0	3736
NODE_4809_length_4665_cov_8.644252	lytic	Pantoea agglomerans	4.0176	1.16202	1.24575	1.51857	0	0.0142151	0.00976952	0.0487142	4665
NODE_6026_length_3951_cov_4.840606	lytic	Pantoea agglomerans	3.31031	0.937312	1.03446	1.41799	0.0177409	0.0335679	0.057675	0	3951
NODE_11890_length_2378_cov_49.814464	lytic		0	0	0.0214841	13.4348	0	0	0	0	2378
NODE_28859_length_1138_cov_4.097876	lytic		0.276464	0.235814	0.269363	0.54927	0	0	0	0	1138
NODE_2888_length_6997_cov_9.045232	lysogenic	Enterobacter cloacae	0.629501	2.45843	2.39857	2.57414	0	0	0	0	6997
NODE_3712_length_5701_cov_6.529047	lytic	Escherichia coli	1.2614	2.93728	1.76317	1.94107	0	0	0	0	5701
NODE_30145_length_1095_cov_30.222115	lytic		3.18105	3.30851	5.59882	6.82893	0	0	0	0	1095
NODE_20115_length_1562_cov_4.228932	lytic	Pantoea phage	0.561094	0.343606	0.412933	1.02266	0	0	0	0	1562
NODE_19540_length_1600_cov_3.383172	lytic	Pseudomonas sp.	3.13211	0.603802	1.07766	0.911559	0.0730148	0.35229	0.170906	0.0946883	1600
NODE_13322_length_2175_cov_9.433491	lytic	Myoviridae sp.	0.774915	0.666265	1.02766	1.96914	0	0	0	0	2175
NODE_2892_length_6446_cov_21.710530	lysogenic	Pantoea agglomerans	5.60594	1.44878	0.947125	1.16364	0.00724937	0.0308626	0.0424215	0.0117516	6446
NODE_2192_length_9040_cov_19.526433	lytic	Bacteriophage sp.	1.1286	0.843067	1.4609	2.69409	0	0.00366778	0	0	9040
NODE_2800_length_7182_cov_30.539357	lytic	Lactobacillus paracollinoides	0	0	0	8.37448	0	0	0	0	7182
NODE_24433_length_1318_cov_18.445764	lytic	Citrobacter freundii	3.00089	4.45904	3.11071	3.10901	0	0	0	0	1318
NODE_6277_length_5440_cov_114.668895	lytic	Citrobacter freundii	5.59335	7.81391	6.72073	5.70256	0	0	0	0	5440
NODE_16882_length_1804_cov_2.874214	lytic		0.348798	0.505772	0.65844	0.744313	0	0	0	0	1804
NODE_21647_length_1464_cov_3.486160	lytic		0.0614004	0.403268	0.724114	1.01205	0	0	0	0	1464
NODE_1861_length_14339_cov_15.175581	lytic	Pseudomonas yamanorum	5.58092	0.909557	1.14104	0.789504	0.0228124	0.323728	0.111243	0.0898083	14339
NODE_15527_length_1933_cov_20.481363	lytic	Rahnella aquatilis	0.581287	2.88765	2.14744	2.73066	0	0.154377	0.0471545	0	1933
NODE_5468_length_4227_cov_40.023250	lytic	Rahnella aquatilis	2.71138	10.0435	8.0843	8.48366	0.077385	0.235321	0.107818	0.053762	4227
NODE_755_length_21718_cov_12.774777	lytic	Bacteriophage sp.	1.03164	1.29619	1.60022	1.94646	0	0	0	0	21718
NODE_9367_length_2850_cov_4.943113	lytic	Rouxiella badensis	0.425796	1.42182	1.9024	1.6571	0.0327926	0.0581696	0.0319823	0	2850
NODE_16889_length_2484_cov_12.752161	lytic	Xanthomonas citri	5.55481	0.626598	0.879254	0.801514	0.0188122	0.0934368	0.055042	0	2484
NODE_27554_length_1185_cov_5.612389	lytic	Myoviridae	1.42231	2.08344	2.04249	1.6606	0	0	0	0	1185
NODE_2132_length_9275_cov_5.972560	lytic	Citrobacter sp.	1.02489	1.99929	1.5671	1.5076	0	0	0	0	9275
NODE_100_length_39654_cov_20.302508	lysogenic	Xanthomonas hortorum	5.55382	0.702462	0.888819	0.845368	0.00589215	0.0309376	0.0195383	0.0210132	39654
NODE_12366_length_2306_cov_3.607286	lytic		0.623696	0.128011	0.404328	0.682675	0	0	0	0	2306
NODE_5814_length_4054_cov_4.938985	lytic		0.182929	0.225065	0.28985	0.628164	0	0	0	0	4054
NODE_2831_length_7128_cov_11.171073	lytic	Pantoea phage	1.87902	1.32522	1.43975	1.39333	0	0.00465161	0.0255751	0.0212544	7128
NODE_3754_length_5325_cov_21.261480	lytic	Siphoviridae	5.54534	1.07847	1.05656	0.999937	0	0.0186798	0.0171173	0	5325
NODE_2505_length_7359_cov_69.406216	lytic	Escherichia coli	5.5334	9.25154	8.87675	6.56865	0	0	0	0	7359
NODE_23559_length_1361_cov_4.577335	lytic	Tatumella ptyseos	1.00722	0.828139	2.99835	2.10925	0	0	0	0	1361
NODE_14413_length_2048_cov_3.793778	lytic	Bacteriophage 15G	1.09729	0.602754	0.717196	1.13041	0.0228171	0.129518	0	0	2048
NODE_12579_length_2274_cov_6.540333	lytic	Lelliottia amnigena	0.345884	1.14471	0.937985	1.14023	0	0.0583231	0.0200417	0	2274
NODE_8970_length_2940_cov_3.487695	lytic	Yersinia rochesterensis	0.901959	1.60649	1.46404	1.3229	0	0.0338334	0	0.0772966	2940
NODE_9186_length_2890_cov_3.978131	lytic		0	0	0.00441949	1.13751	0	0	0	0	2890
NODE_26325_length_1235_cov_5.326271	lytic	Tatumella ptyseos	0.90982	1.12992	1.74779	1.46215	0	0	0	0	1235
NODE_24162_length_1331_cov_1.999216	lytic	Citrobacter sp.	0.405215	0.927453	0.60455	0.626165	0	0	0	0	1331
NODE_11885_length_2379_cov_7.617470	lytic	Enterobacter hormaechei	1.90814	3.01182	1.95155	1.82948	0	0	0	0	2379
NODE_23584_length_1360_cov_2.916475	lysogenic	Klebsiella quasipneumoniae	0.892292	1.30232	1.06123	0.783039	0	0	0	0	1360
NODE_5722_length_4099_cov_21.691642	lytic		2.07236	6.19335	6.48743	6.35953	0.0798015	0.833164	0.144541	0	4099
NODE_15411_length_1945_cov_50.919577	lytic	Kluyvera intermedia	5.52282	7.97481	5.51607	5.40382	0	0	0	0	1945
NODE_5436_length_4247_cov_45.362595	lytic		0	0	0.024059	12.6519	0	0	0	0	4247
NODE_3682_length_5746_cov_5.096292	lytic		0.273769	0.784614	0.846894	0.950847	0	0.0115408	0	0.0131832	5746
NODE_25745_length_1260_cov_5.535270	lytic	Pseudomonas phage	1.39116	1.23529	0.952856	1.65362	0	0.131574	0.072341	0.0601196	1260
NODE_12252_length_2471_cov_15.398593	lytic	Rahnella aquatilis	5.48399	15.9537	11.1958	12.7793	0.0189112	0.295203	0.0184439	0	2471
NODE_3906_length_5470_cov_8.193536	lytic	Citrobacter freundii	0.505324	1.13328	1.14647	1.32048	0	0	0	0	5470
NODE_11161_length_2498_cov_11.177241	lytic	Salmonella enterica	1.61932	2.79314	2.10145	1.87207	0	0	0	0	2498
NODE_23169_length_1380_cov_25.343396	lytic	Liquorilactobacillus mali	0	0	0.0092553	6.69357	0	0	0	0	1380
NODE_5020_length_4424_cov_62.942092	lytic	Kluyvera intermedia	5.46067	7.58241	5.53159	4.919	0	0	0	0	4424
NODE_12524_length_2282_cov_9.143242	lytic	Secundilactobacillus paracollinoides	0	0	0	2.88116	0	0	0	0	2282
NODE_6006_length_3960_cov_22.544430	lytic	Liquorilactobacillus mali	0	0	0.00645067	5.44275	0	0	0	0	3960
NODE_2310_length_8643_cov_12.846996	lysogenic	Secundilactobacillus paracollinoides	0	0	0	3.7339	0	0	0	0	8643
NODE_21010_length_1504_cov_3.677709	lytic		0.702267	0.214114	0.343935	0.692674	0	0	0	0	1504
NODE_4439_length_4958_cov_8.389557	lysogenic	Tatumella ptyseos	0.276488	0.817302	1.07681	1.47085	0	0	0	0	4958
NODE_15081_length_1977_cov_16.780957	lytic	Rahnella aquatilis	1.15943	4.98163	4.68706	4.47323	0.0472731	0.352196	0.046105	0	1977
NODE_876_length_19547_cov_8.483378	lytic	Siphoviridae	0	0	0	2.35451	0	0	0	0	19547
NODE_29966_length_1102_cov_2.478510	lytic	Pseudomonas orientalis	2.7326	0.487036	0.996751	0.882332	0.0848085	0.0601755	0.0413564	0	1102
NODE_7211_length_3474_cov_12.417666	lytic	Erwinia rhapontici	1.03501	1.96208	1.61584	2.28575	0.067256	0.171796	0.0524753	0.021805	3474
NODE_5561_length_4184_cov_3.719787	lytic		0.0537107	0.333522	0.479267	0.59758	0	0.0158493	0	0	4184
NODE_23523_length_1363_cov_2.275994	lytic		0.0989254	1.43727	0.416998	0.713375	0	0	0	0	1363
NODE_5177_length_4404_cov_32.451598	lytic	Liquorilactobacillus mali	0.0102055	0	0.0116007	8.63683	0	0.0150575	0	0	4404
NODE_11983_length_2365_cov_4.437662	lytic	Erwinia tracheiphila	0.570128	1.31625	1.10711	1.25298	0	0	0	0	2365
NODE_5686_length_4120_cov_11.727429	lysogenic	Citrobacter freundii	1.40726	4.70275	3.21478	3.71985	0.0226842	0.0885252	0.0331855	0	4120
NODE_6417_length_3763_cov_3.488943	lytic	Brenneria nigrifluens	0.585254	0.68462	0.683928	0.572154	0	0	0	0	3763
NODE_573_length_18816_cov_27.030276	lysogenic	Pseudomonas sp.	5.44615	0.81009	1.17195	0.830502	0.0397359	0.374458	0.188926	0.16506	18816
NODE_2366_length_8483_cov_5.250831	lysogenic	Enterobacter roggenkampii	0.524527	0.740251	1.2542	1.65928	0	0	0	0	8483
NODE_3537_length_5921_cov_6.068871	lytic	Citrobacter sp.	0.831192	0.888328	0.923248	0.911014	0	0.0279992	0	0	5921
NODE_24779_length_1303_cov_2.059295	lytic	Rahnella sp.	0.379429	0.453096	0.52442	0.621853	0	0.0890625	0	0	1303
NODE_1998_length_8762_cov_23.650511	lytic	Tatumella ptyseos	5.43732	6.55425	9.91524	12.5952	0.0053332	0	0	0	8762
NODE_5383_length_4276_cov_27.575219	lytic	Liquorilactobacillus mali	0	0	0.0358437	8.15364	0	0	0	0	4276
NODE_10896_length_2544_cov_6.540378	lytic	Pantoea agglomerans	5.41497	0.959923	1.70197	1.94743	0	0.0130333	0	0	2544
NODE_12742_length_2254_cov_9.805821	lytic	Rahnella sp.	0.877367	1.27392	1.26647	1.21197	0	0.0147102	0	0.0336072	2254
NODE_4379_length_5013_cov_5.830173	lytic	Raoultella terrigena	0.3138	1.44001	1.18092	1.15915	0.00932166	0.0132283	0.00909132	0	5013
NODE_14830_length_2002_cov_3.681561	lytic		0.325526	0.455751	0.545471	0.797902	0	0	0	0	2002
NODE_25308_length_1280_cov_4.511020	lytic	Pseudomonas azotoformans	3.44111	0.377377	0.853151	0.578768	0.0365074	0.207229	0.0712106	0	1280
NODE_11330_length_2469_cov_3.542254	lytic		0.273056	0.293464	0.413846	0.750124	0	0.0537168	0	0	2469
NODE_8183_length_3156_cov_5.115769	lysogenic	Klebsiella pneumoniae	0.882952	1.30947	0.779047	0.924268	0	0	0	0	3156
NODE_1990_length_9911_cov_9.626015	lytic		0	0	0	2.63719	0	0	0	0	9911
NODE_7701_length_3304_cov_9.495229	lytic	Kluyvera intermedia	2.12211	2.47726	2.00244	1.82179	0	0	0	0	3304
NODE_6843_length_3604_cov_3.951817	lytic	Xanthomonas phage	0.330479	0.134029	0.240987	0.745139	0	0	0	0	3604
NODE_10749_length_2571_cov_4.749603	lytic		1.53838	0.396638	0.700466	0.846428	0	0.0386893	0	0	2571
NODE_18833_length_1652_cov_10.682530	lytic	Rahnella sp.	1.02024	4.45095	3.42889	3.25119	0	0.230812	0.110351	0	1652
NODE_8187_length_3155_cov_6.323226	lytic	Myoviridae sp.	0.683792	0.510345	0.769173	1.21807	0	0	0.0144453	0	3155
NODE_19650_length_1593_cov_2.502601	lytic		0.169285	0.25269	0.248551	0.610376	0	0	0	0	1593
NODE_4736_length_4714_cov_32.266581	lytic	Rahnella aquatilis	1.90688	6.24496	5.91065	5.48074	0.0495646	0.323549	0.0676758	0.0160693	4714
NODE_14217_length_2072_cov_12.034705	lytic	Rahnella sp.	2.06071	4.59781	4.47216	4.51394	0.0676585	0.432061	0.109978	0.0365592	2072
NODE_7649_length_3325_cov_4.691743	lytic	Pseudomonas koreensis	4.04844	0.573032	1.01218	0.772851	0.014054	0.159551	0.0548268	0.0797375	3325
NODE_12755_length_2252_cov_4.107419	lytic		0.269431	0.13108	0.465067	1.09997	0	0.0294464	0	0	2252
NODE_964_length_18232_cov_10.193706	lysogenic	Serratia marcescens	0.958954	2.2682	2.30269	2.51544	0	0	0	0	18232
NODE_300_length_37572_cov_752.673455	lytic	Lactiplantibacillus plantarum	0	0	0.00169971	207.918	0	0.00705987	0	0.00201615	37572
NODE_2253_length_8822_cov_10.395118	lytic	Rahnella inusitata	2.30788	5.28074	4.63724	4.96499	0.0900477	0.618259	0.170479	0.0343462	8822
NODE_5184_length_4293_cov_20.390514	lytic	Pseudomonas sp.	5.40221	0.712617	0.838992	0.560837	0.0544252	0.29349	0.0849286	0.158806	4293
NODE_10507_length_2613_cov_17.622752	lytic	Liquorilactobacillus mali	0	0	0.00977598	5.33361	0	0	0	0	2613
NODE_26400_length_1232_cov_4.689890	lytic	Bacteriophage sp.	0.0547221	0.261386	0.43542	0.770438	0	0	0	0	1232
NODE_4145_length_5247_cov_4.757704	lytic	Citrobacter sp.	0.197015	0.705798	0.623159	0.908909	0	0.0189575	0.00868588	0	5247
NODE_27753_length_1178_cov_4.186999	lytic	Tatumella citrea	0.515075	0.182246	0.336114	0.864712	0	0	0	0	1178
NODE_7069_length_3520_cov_28.395960	lysogenic	Liquorilactobacillus mali	0	0	0.0036285	6.37302	0	0	0	0	3520
NODE_9521_length_2818_cov_3.288817	lytic	Rahnella aquatilis	0.0637972	0.5809	0.589213	0.706516	0	0	0	0	2818
NODE_8626_length_3024_cov_9.106770	lytic		0.661394	0.967291	1.66201	1.87564	0	0	0	0	3024
NODE_16470_length_1842_cov_4.377728	lytic		0.170801	1.47145	1.5116	1.53333	0	0.0720015	0.024742	0	1842
NODE_6559_length_3709_cov_6.972906	lytic	Yersinia enterocolitica	0.805837	2.11994	2.60336	2.53416	0	0.0536372	0.0122876	0.0204235	3709
NODE_30362_length_1089_cov_3.636364	lytic	Citrobacter arsenatis	0.206359	0.739274	0.574696	0.425174	0	0	0	0	1089
NODE_8973_length_2939_cov_6.283287	lytic		0.558182	0.602638	0.736614	1.77234	0	0	0	0	2939
NODE_6719_length_3645_cov_7.644568	lytic	Citrobacter sp.	2.03455	3.62226	2.79975	2.18487	0	0	0	0	3645
NODE_25893_length_1255_cov_2.655000	lytic	Klebsiella pneumoniae	0	0.21383	0.183189	0.664084	0	0	0	0	1255
NODE_13536_length_2152_cov_10.724368	lytic	Rahnella aquatilis	2.68376	10.1631	8.05095	7.25073	0.0217144	0.138666	0.0423558	0	2152
NODE_10410_length_2630_cov_6.725825	lytic	Rouxiella badensis	0.187983	0.69385	0.845013	1.10032	0	0.0504284	0	0	2630
NODE_6928_length_3574_cov_10.930378	lytic	Kluyvera intermedia	3.20048	4.4676	3.25562	3.30354	0	0	0	0	3574
NODE_4267_length_5119_cov_50.651856	lytic	Tatumella ptyseos	3.3013	2.19655	3.63533	3.8577	0	0	0	0	5119
NODE_1475_length_12966_cov_12.470684	lytic	Rahnella sp.	1.32416	2.33876	2.13611	2.14438	0.100912	0.782504	0.110721	0.0525803	12966
NODE_1206_length_12378_cov_21.931835	lytic	Pseudomonas sp.	5.37576	0.869373	1.12369	0.701367	0.0339768	0.358943	0.154641	0.116276	12378
NODE_16362_length_1851_cov_5.254454	lytic	Uncultured Caudovirales	1.73613	0.434938	0.738324	0.775442	0	0.0179129	0	0	1851
NODE_6893_length_3585_cov_5.448442	lytic	Rahnella sp.	0.426258	0.681184	0.671571	0.762004	0.104278	0.707528	0.0889885	0	3585
NODE_5755_length_4083_cov_7.433962	lytic	Siphoviridae	2.12452	2.67502	2.50097	2.14894	0	0	0	0	4083
NODE_7016_length_3542_cov_5.368798	lytic		0.545635	0.272751	0.454351	0.738574	0	0	0	0	3542
NODE_6549_length_3713_cov_5.149262	lytic	Klebsiella aerogenes	0.27841	0.607109	0.794615	1.04749	0	0	0	0	3713
NODE_8441_length_3074_cov_5.652203	lytic	Saccharomyces bayanus	0	1.76344	1.10106	1.5966	0.0608061	3.45158	5.69314	1.30605	3074
NODE_15517_length_2131_cov_25.191715	lytic	Pantoea phage	5.35714	1.48597	1.07285	1.08638	0	0.0155592	0	0	2131
NODE_3956_length_5431_cov_19.039062	lysogenic	Rahnella aquatilis	1.07584	4.53602	4.13436	4.1476	0.0430211	0.177047	0.0125874	0.0139478	5431
NODE_3859_length_5520_cov_5.205124	lytic		0.280907	0.369477	0.384095	1.03172	0	0	0	0	5520
NODE_8581_length_3035_cov_6.022819	lytic	Rahnella sp.	1.07365	0.698523	0.917419	0.922977	0	0.131097	0.0150164	0	3035
NODE_18464_length_2323_cov_28.246473	lytic	Pantoea agglomerans	5.30132	1.36315	1.56424	1.45502	0	0.0570929	0	0	2323
NODE_11957_length_2369_cov_18.800346	lytic	Secundilactobacillus paracollinoides	0	0	0	4.97413	0	0	0	0	2369
NODE_13310_length_2177_cov_3.622055	lytic		0.0825817	0.739614	0.557359	0.808201	0	0.0152305	0	0	2177
NODE_12225_length_2325_cov_3.428194	lytic		1.02455	1.20039	1.06573	0.975815	0	0	0	0	2325
NODE_3366_length_6155_cov_10.132951	lytic		0	0	0	2.82096	0	0.00538695	0	0	6155
NODE_5433_length_4249_cov_27.761803	lysogenic	Liquorilactobacillus mali	0	0	0.00300596	6.53821	0	0	0	0	4249
NODE_4874_length_4610_cov_7.320307	lytic	Pantoea agglomerans	2.14976	0.529728	0.748053	1.33079	0.0101365	0.0143847	0.0197722	0	4610
NODE_28316_length_1157_cov_5.798548	lytic	Kluyvera sp.	1.06827	1.5772	1.33574	1.80083	0	0	0	0	1157
NODE_10451_length_2623_cov_5.081386	lysogenic	Pantoea vagans	1.85058	0.470622	0.611104	0.979691	0	0.0252815	0.0347501	0.0577588	2623
NODE_15704_length_1915_cov_3.956989	lytic	Raoultella terrigena	0.42246	1.30325	1.34726	1.30563	0	0	0	0	1915
NODE_7855_length_3256_cov_6.091846	lytic	Pantoea agglomerans	2.22241	0.568692	0.496222	0.796339	0.0143518	0.0203665	0	0	3256
NODE_3122_length_6554_cov_4.423758	lytic	Enterobacter hormaechei	1.06979	1.67058	1.72954	1.25397	0	0	0	0	6554
NODE_3603_length_8534_cov_9.303456	lysogenic	Nissabacter sp.	5.14019	1.1572	0.847098	1.0851	0.00547568	0.0233115	0.00534038	0	8534
NODE_6963_length_3559_cov_27.436358	lytic	Liquorilactobacillus mali	0	0	0.0179437	7.46755	0	0	0	0	3559
NODE_26200_length_1241_cov_3.749578	lytic	Rahnella inusitata	0.434602	1.57857	2.03266	1.39912	0	0.0801532	0	0	1241
NODE_16248_length_1862_cov_4.014388	lytic	Kluyvera intermedia	0.543107	0.763851	0.703095	1.03196	0	0	0	0	1862
NODE_20833_length_1516_cov_2.944559	lytic	Rahnella inusitata	0.504002	1.54004	1.22163	1.52709	0	0.207776	0.0300625	0	1516
NODE_32409_length_1026_cov_3.227600	lytic	Raoultella terrigena	0.744704	3.55716	2.45238	1.30871	0	0	0	0	1026
NODE_5594_length_4170_cov_12.294046	lytic	Rahnella aquatilis	0.388015	3.78402	4.75057	3.67524	0	0	0.0109292	0	4170
NODE_10081_length_2693_cov_5.311979	lytic	Rahnella aquatilis	0.517378	2.25208	2.139	1.83108	0	0.0984974	0.0338469	0.0281287	2693
NODE_6450_length_3751_cov_32.461580	lysogenic	Lactiplantibacillus plantarum	0	0	0	8.79492	0	0	0	0	3751
NODE_12636_length_2268_cov_3.435608	lytic	Rahnella aquatilis	0.8125	1.46721	1.1601	1.20449	0	0.0730968	0	0.0333998	2268
NODE_3785_length_5590_cov_53.859621	lytic	Liquorilactobacillus mali	0	0	0.0365576	14.8595	0	0.0118629	0	0	5590
NODE_23444_length_1366_cov_23.196796	lytic		0	0	0.0187003	6.42322	0	0	0	0	1366
NODE_8489_length_3062_cov_4.411706	lytic		0.645847	0.122697	0.394182	0.672898	0	0	0	0	3062
NODE_16072_length_1876_cov_5.367930	lytic	Tatumella ptyseos	0.263537	0.944112	1.70888	1.53022	0	0	0	0	1876
NODE_4212_length_5173_cov_5.332356	lytic	Erwinia tracheiphila	0.625565	1.03753	1.48636	1.59321	0	0	0	0	5173
NODE_9036_length_2925_cov_11.589199	lytic	Pantoea agglomerans	3.74158	0.770665	1.14623	1.56712	0.0159759	0.0226712	0.0155811	0	2925
NODE_22168_length_1433_cov_4.619013	lytic	Tatumella ptyseos	0.784108	1.06743	1.96977	1.74478	0	0	0	0	1433
NODE_17188_length_1535_cov_20.460135	lytic	Rahnella aquatilis	5.09475	15.6993	16.421	13.3776	0.091328	0.864018	0.326595	0	1535
NODE_3981_length_2041_cov_3.018630	lytic	Rahnella inusitata	0.484465	0.696859	0.948068	1.00951	0.251849	0.917861	0.133978	0.111343	2041
NODE_21194_length_1492_cov_43.770355	lytic	Rahnella sp.	4.92528	11.7091	10.1956	10.4892	0.6264	3.13344	0.626195	0.253856	1492
NODE_2559_length_2857_cov_106.963241	lytic		0.125853	0.0375718	0.067058	0.0324126	29.8172	1.20696	0.781647	1.16662	2857
NODE_7742_length_3294_cov_29.807348	lytic	Citrobacter portucalensis	5.08259	7.11218	5.87821	4.9197	0	0	0	0	3294
NODE_17326_length_1592_cov_14.769031	lytic	Acetobacter ghanensis	0	0	0	0	0.454967	2.9991	0.0858822	0	1592
NODE_3909_length_3981_cov_15.112328	lytic	Acetobacter ghanensis	0	0	0	0	0.410834	2.98169	0.0801366	0.0570841	3981
NODE_4781_length_4685_cov_20.427430	lytic	Rahnella sp.	1.91388	3.03584	2.87616	2.79192	0.443855	2.96889	0.62258	0.137434	4685
NODE_13269_length_1865_cov_3.326519	lytic	Rahnella aquatilis	3.28955	11.6839	9.1495	9.69475	0.075168	0.693357	0.0977476	0.162468	1865
NODE_6392_length_2903_cov_6.095506	lytic		0	0	0.00879939	0	0.0643878	1.27921	0.533773	0.13047	2903
NODE_3504_length_4286_cov_4.217443	lysogenic		0	0	0.00298001	0	0	0.881909	1.46741	1.62601	4286
NODE_10531_length_2147_cov_4.656788	lytic	Komagataeibacter xylinus	0	0	0	0	0	1.0347	1.10381	0.599795	2147
NODE_6526_length_2869_cov_7.242004	lytic		0.0313315	0	0.0356147	0.0161385	0.162877	1.47928	0.381246	0.237628	2869
NODE_1763_length_7507_cov_5.051798	lytic	Acetobacter ghanensis	0	0	0	0	0.513545	1.0269	0.0607097	0.0706347	7507
NODE_1571_length_8519_cov_5.496337	lytic		0	0	0.00449782	0.00543508	0.0767945	1.14233	0.484155	0.204515	8519
NODE_15525_length_1697_cov_2.802680	lytic	Komagataeibacter nataicola	0	0	0	0	0	0.586153	0.778827	0.491018	1697
NODE_1202_length_11841_cov_5.061599	lytic		0	0	0.00431461	0	0.0907675	1.07246	0.527299	0.179125	11841
NODE_10468_length_3605_cov_17.781972	lytic	Pantoea agglomerans	5.06178	1.12405	1.52347	1.39354	0.0129624	0.114968	0.0126421	0	3605
NODE_1456_length_9336_cov_14.367094	lytic	Acetobacter ghanensis	0	0	0	0	0.430456	2.84829	0.136685	0.0973659	9336
NODE_5239_length_3319_cov_4.380821	lytic	Gluconobacter thailandicus	2.05835	0.452786	0.823524	0.711471	0.647652	1.42857	0.782695	1.20964	3319
NODE_11045_length_2085_cov_4.109852	lytic	Frateuria aurantia	0.215564	0.0772249	0.0490065	0.0444138	0.392214	0.858735	0.131151	0.0726625	2085
NODE_2118_length_6297_cov_6.816725	lytic		0	0	0	0	0.0667882	1.36376	0.513866	0.264652	6297
NODE_6306_length_2930_cov_4.612522	lytic	Acetobacter ghanensis	0.0153396	0	0.00435915	0	0.558202	0.939251	0.0622182	0.0258535	2930
NODE_8763_length_2404_cov_4.488719	lytic		0	0	0	0	0.0388764	0.924084	0.170621	0.0630205	2404
NODE_16894_length_1615_cov_3.032692	lytic		0	0	0	0	0.115739	0.626179	0.183428	0.234522	1615
NODE_19889_length_1469_cov_2.285007	lytic	Rahnella sp.	0.122383	0.474967	0.343435	0.346709	0.0954312	0.47399	0.0620488	0.0515661	1469
NODE_5244_length_3316_cov_6.098743	lytic	Acetobacter ghanensis	0	0	0	0	0.140921	1.15988	0.0274878	0.045688	3316
NODE_10765_length_2119_cov_6.708333	lytic		0	0	0	0	0.0882104	1.83074	0.451662	0.178741	2119
NODE_5012_length_3407_cov_5.059368	lytic		0	0	0	0	0.459477	0.982925	0.107015	0.0667015	3407
NODE_6647_length_2839_cov_3.955819	lytic		0	0	0	0	0.0493795	0.759135	0.288956	0.186775	2839
NODE_11969_length_1987_cov_3.760870	lytic	Rahnella sp.	0.701207	2.36348	1.52985	1.43308	0.0940704	0.684159	0.137619	0.0381231	1987
NODE_10793_length_2114_cov_5.927635	lytic	Acetobacter ghanensis	0	0	0	0	0.309467	1.19201	0.0862343	0.0358328	2114
NODE_7779_length_2577_cov_4.914750	lytic		0	0	0.00495627	0	0.0725331	1.04218	0.0530557	0.0881847	2577
NODE_1938_length_6830_cov_6.141107	lytic	Rahnella inusitata	0.381671	1.38304	1.26975	1.28125	0.259988	1.30102	0.166818	0.110909	6830
NODE_6783_length_2804_cov_7.331757	lytic		0	0	0	0	0.0499959	1.48992	0.32507	0.108061	2804
NODE_2421_length_5635_cov_9.443011	lytic	Hafnia paralvei	0.342971	0.380985	0.541719	0.365646	0.165854	1.52691	0.299249	0.0537715	5635
NODE_6063_length_3800_cov_6.409880	lytic	Saccharomyces eubayanus	0	2.28809	0.934396	1.20627	0.0245945	2.80959	6.41645	1.29573	3800
NODE_4630_length_3580_cov_6.443972	lytic	Acetobacter ghanensis	0	0	0	0	0.195794	1.28737	0.0891128	0.0211594	3580
NODE_3231_length_4536_cov_4.775497	lytic	Acetobacter ghanensis	0	0	0	0	0.576907	1.02701	0.0502368	0.0500996	4536
NODE_2706_length_5173_cov_8.771786	lytic		0	0	0	0	0.2168	0.939002	0.515393	0.307513	5173
NODE_1912_length_6896_cov_5.863178	lytic		0	0	0	0	0.0813158	1.28857	0.660888	0.230679	6896
NODE_5175_length_3340_cov_6.866971	lytic		0	0	0	0	0.16789	1.39973	0.47758	0.272158	3340
NODE_11361_length_2053_cov_2.916416	lytic	Rahnella sp.	0.0875696	0.130714	0.136868	0.157871	0.113808	0.613714	0.0221991	0.0737951	2053
NODE_4306_length_3743_cov_4.113883	lytic		0	0	0	0	0.0873915	0.814966	0.170464	0.0607138	3743
NODE_19618_length_1480_cov_4.356491	lytic	Frateuria aurantia	0.121473	0.0362644	0.155339	0.218993	0.568331	1.00814	0.369525	0.0511829	1480
NODE_4373_length_3713_cov_8.213505	lytic	Rahnella sp.	0.217886	0.361374	0.268312	0.187051	0.113268	1.08945	0.0920579	0.102007	3713
NODE_3495_length_2225_cov_5.635023	lytic		0	0	0	0	0.273026	2.63763	1.53623	0.408543	2225
NODE_6802_length_2798_cov_7.090412	lytic		0	0	0	0.016548	0.15866	1.39239	0.0488651	0.0270731	2798
NODE_5500_length_3206_cov_7.494764	lytic	Rahnella sp.	0.672915	0.820304	0.894381	0.801537	0.145756	0.879077	0.170586	0	3206
NODE_32989_length_1097_cov_1.791747	lytic		0	0	0	0	0	0.332474	0	0	1097
NODE_4687_length_3554_cov_6.316090	lytic		0.0505854	0	0.0107814	0	0.157781	1.56734	0.333412	0.191828	3554
NODE_1205_length_2394_cov_4.592133	lytic	Komagataeibacter medellinensis	0.0187741	0	0.0106703	0	0.0780776	2.50683	3.48379	2.59463	2394
NODE_6931_length_2766_cov_6.791959	lytic		0.0324983	0	0.00923523	0	0.287202	1.46244	0.346013	0.30125	2766
NODE_7754_length_2582_cov_4.543332	lytic	Rahnella aquatilis	0	0.187081	0.205287	0.179324	0.0723927	0.924587	0.141208	0.0586759	2582
NODE_9595_length_2272_cov_10.340550	lytic	Acetobacter ghanensis	0	0	0	0	0.267378	2.49551	0.120356	0	2272
NODE_13388_length_1854_cov_3.813230	lytic	Rahnella aceris	0.472724	2.20012	1.78771	1.77314	0.151228	0.742181	0.0983275	0.040858	1854
NODE_5967_length_3040_cov_5.812730	lytic		0.0443537	0	0.00840284	0	0.169087	1.24338	0.389785	0.0747539	3040
NODE_3074_length_9735_cov_16.658574	lysogenic	Pantoea agglomerans	5.03007	1.67878	1.45763	1.68369	0.0096003	0.0306533	0.0187262	0.00778127	9735
NODE_9129_length_2343_cov_3.847028	lysogenic		0	0.0229071	0.00545127	0.0197616	0.159554	0.750024	0.0583544	0	2343
NODE_8263_length_2487_cov_6.073191	lytic	Rahnella inusitata	1.02107	1.64014	1.96438	1.45216	0.169105	1.3132	0.201577	0.0913759	2487
NODE_7758_length_2581_cov_4.918052	lytic		0	0	0	0	0.045263	0.924945	0.300183	0.293493	2581
NODE_2597_length_5332_cov_6.752321	lytic	Acetobacter ghanensis	0.00842931	0	0	0	0.184043	1.36184	0.0427371	0.0568272	5332
NODE_25597_length_1267_cov_3.433168	lytic	Siphoviridae sp.	0.39021	0.46597	0.584684	0.401985	0.036882	0.771999	0.30575	0.179362	1267
NODE_5426_length_3239_cov_3.560616	lytic		0.0138762	0	0	0	0.173126	0.737043	0.239201	0.116935	3239
NODE_3337_length_4439_cov_6.009352	lytic	Rahnella aquatilis	0.901129	1.98895	2.39391	2.10177	0.210541	1.2586	0.102669	0.119454	4439
NODE_6426_length_2895_cov_4.491197	lytic		0	0	0	0	0.0322829	0.881888	0.236139	0.13083	2895
NODE_28296_length_1194_cov_4.665496	lytic		0	0	0	0	0.156548	0.902506	0.11451	0	1194
NODE_7159_length_2716_cov_3.635851	lytic		0.0661931	0.217373	0.150484	0.204572	0.0172053	0.695851	0.117461	0	2716
NODE_2709_length_5167_cov_4.956964	lytic		0	0	0.0024719	0	0.153745	1.03956	0.449838	0.263888	5167
NODE_12313_length_1953_cov_2.585353	lytic		1.42683	0.329778	0.44471	0.355618	0.047854	0.628161	0.233358	0.310294	1953
NODE_19001_length_1508_cov_3.700619	lytic		0	0	0	0	0.0619754	0.791539	1.08799	0.100465	1508
NODE_9108_length_2345_cov_3.551528	lytic		0	0.0228876	0.0108932	0.0197447	0.0797091	0.813011	0.087457	0.161515	2345
NODE_8175_length_1321_cov_2.571880	lytic		0	0	0	0	0.459866	2.43467	0.172501	0.0573434	1321
NODE_18682_length_1665_cov_17.980124	lytic	Rahnella aceris	4.77795	9.29981	9.4239	7.43882	0.112263	2.4295	0.273723	0	1665
NODE_10832_length_2110_cov_3.175182	lytic	Rahnella sp.	0.127806	0.15262	0.139224	0.263326	0.06644	0.730705	0.151196	0.107702	2110
NODE_28287_length_1195_cov_1.900000	lytic	Pseudomonas sp.	1.57966	0.314393	0.374085	0.464951	0.0782083	0.471685	0.305103	0.126779	1195
NODE_1792_length_7392_cov_29.425515	lytic	Rahnella aquatilis	0.905955	2.04753	1.98012	1.78516	0.319242	2.33694	0.351429	0.184458	7392
NODE_419_length_33541_cov_11.434152_fragment_1	lysogenic		0	0	0.00102392	0	0.393346	2.32315	1.13992	0.46456	24948
NODE_2999_length_4807_cov_8.462121	lytic	Bordetella genomosp.	0	0	0	0	0.330518	1.69336	1.08557	0.204859	4807
NODE_3101_length_4686_cov_8.363636	lytic		0	0	0.00272563	0	0.204429	1.73354	0.0583544	0.0646612	4686
NODE_5848_length_3081_cov_4.569068	lytic		0	0	0	0	0.0455009	0.90398	0.295844	0.0983455	3081
NODE_666_length_22945_cov_10.211359_fragment_1	lysogenic		0	0	0	0	0.364726	1.89359	1.11486	0.100943	5253
NODE_7329_length_2673_cov_3.703972	lytic		0.0504434	0	0.00477827	0	0.183561	0.71945	0.170501	0.170035	2673
NODE_3305_length_4466_cov_5.072773	lytic	Frateuria aurantia	0.462937	0.0961421	0.245951	0.196983	0.533633	1.15076	0.224506	0.152655	4466
NODE_11859_length_1999_cov_3.028807	lytic		0	0	0	0	0.0233764	0.663466	0.661165	0.303154	1999
NODE_3564_length_4236_cov_3.402535	lytic	Pseudomonas fuscovaginae	3.52261	0.278746	0.560824	0.415357	0.0661891	0.704462	0.236696	0.250356	4236
NODE_8441_length_2458_cov_5.829380	lytic		0	0	0	0	0.532313	1.05891	0.12979	0.030818	2458
NODE_9996_length_2216_cov_4.032392	lytic		0	0	0	0	0.105437	0.837895	0.185096	0	2216
NODE_5795_length_3099_cov_3.788436	lytic		0.768664	0.173189	0.313229	0.298815	1.146	0.984323	0.39707	0.0733307	3099
NODE_13314_length_1860_cov_4.346260	lytic	Frateuria aurantia	0.193312	0.12985	0.185405	0.161806	0.552714	0.873483	0.0735078	0.0814523	1860
NODE_2313_length_1765_cov_5.517544	lytic		0	0	0	0	0	2.19792	2.34975	2.78968	1765
NODE_18232_length_1545_cov_3.848993	lytic		0	0	0	0	0.120982	0.879887	0.147491	0.0980591	1545
NODE_3295_length_4473_cov_4.029199	lytic		0	0	0	0	0.240281	0.807977	0.0611332	0.118546	4473
NODE_9144_length_2340_cov_2.887965	lytic		0	0	0.00545826	0	0.0599096	0.623459	0.0779057	0.0647441	2340
NODE_13524_length_1843_cov_3.932886	lytic		0	0	0	0	0.177486	0.737615	0.0989144	0.0822036	1843
NODE_2333_length_5810_cov_4.619983	lytic		0	0	0	0	0.0482576	0.913093	0.227482	0.221646	5810
NODE_21085_length_1420_cov_3.120879	lytic		0	0	0	0	0.0658162	0.677144	0.353044	0.0533455	1420
NODE_614_length_24787_cov_9.345140	lytic	1_Tdi_b3v08	1.17408	1.81452	1.63113	1.51773	0.216803	1.66138	0.211446	0.137523	24787
NODE_2344_length_5780_cov_4.572052	lytic		0	0	0	0	0.12127	0.871941	0.390303	0.222796	5780
NODE_5906_length_3060_cov_4.941764	lytic		0.514078	0.99976	0.730443	0.77169	0.0610843	0.818082	0.11915	0.0495102	3060
NODE_5489_length_3211_cov_4.501267	lytic		0	0	0	0	0.0291059	0.888034	0.29806	0.023591	3211
NODE_4272_length_3761_cov_4.532650	lytic	Rahnella aquatilis	0.824571	1.2344	1.16992	0.984875	0.0621237	0.943304	0.145413	0.0805644	3761
NODE_4781_length_3510_cov_3.905644	lytic		0	0	0	0	0.0133132	0.746262	0.259686	0.15107	3510
NODE_1102_length_13154_cov_5.796931	lytic	Acetobacter ghanensis	0.0136674	0.00408023	0.00388393	0	0.0852598	1.1658	0.252924	0.195798	13154
NODE_8462_length_2455_cov_3.356667	lytic	Sphingomonas sp.	0.475997	0.174896	0.192495	0.16974	0.0761376	0.655031	0.0371282	0.0308557	2455
NODE_20526_length_1441_cov_4.443723	lytic		0	0	0	0	0	0.897371	0.316272	0.210272	1441
NODE_1600_length_8391_cov_6.649232	lytic		0	0	0	0	0.16707	1.42648	0.727806	0.22569	8391
NODE_3912_length_3977_cov_7.047935	lytic	Acetobacter ghanensis	0	0	0	0	0.281998	1.37146	0.0916768	0.0190472	3977
NODE_32327_length_1109_cov_1.808349	lytic	Pseudomonas synxantha	0.0810552	0.0483961	0.0230339	0.0417506	0	0.328876	0.0410954	0.0683054	1109
NODE_3352_length_4416_cov_4.078193	lytic		0	0	0	0	0.074073	0.840931	0.206408	0.051461	4416
NODE_3864_length_4010_cov_3.569912	lytic		0.089666	0.173997	0.219773	0.150104	0.0582662	0.727628	0.19321	0.0755617	4010
NODE_10975_length_2092_cov_6.797251	lytic		0	0	0	0	0.156361	1.45813	0.41392	0.434516	2092
NODE_9760_length_2250_cov_6.623235	lytic		0	0	0	0	0.186918	1.44416	0.364598	0.134668	2250
NODE_3147_length_4630_cov_3.773989	lytic		0	0	0	0	0.0908348	0.809224	0.187024	0.147247	4630
NODE_13464_length_1848_cov_2.955382	lytic		0	0	0	0	0.050573	0.592084	0.271279	0.0409906	1848
NODE_10105_length_2201_cov_3.063374	lytic	Komagataeibacter xylinus	0	0	0.00580296	0	0	0.542318	0.869669	0.447414	2201
NODE_4332_length_3730_cov_5.076190	lytic	Frateuria aurantia	0.674779	0.187058	0.225998	0.273091	0.513648	1.24449	0.329898	0.101542	3730
NODE_3858_length_4012_cov_3.902451	lytic	Achromobacter sp.	0	0	0	0	0.163064	0.760323	0.0681577	0.0755241	4012
NODE_3843_length_4025_cov_7.378338	lytic		0	0	0	0	0.104488	1.5075	0.554824	0.15056	4025
NODE_15561_length_1695_cov_2.386585	lytic	Pseudomonas tritici	0	0	0	0.0273165	0	0.489037	0.0806634	0.268144	1695
NODE_3199_length_4566_cov_3.140767	lytic	Rahnella inusitata	0.9745	2.07468	1.73151	1.76444	0.092108	0.70438	0.169683	0.0663606	4566
NODE_7722_length_2588_cov_6.510857	lytic		0	0	0	0	0.090281	1.26195	0.114465	0.20489	2588
NODE_15518_length_1697_cov_3.431790	lytic	Rahnella sp.	0.344305	1.07532	1.52033	1.66434	0.0826096	0.859691	0.187993	0.044638	1697
NODE_11303_length_2058_cov_9.904643	lytic	Rahnella sp.	0.677016	1.29093	0.924721	1.24865	0.272475	1.15195	0.232525	0.0736158	2058
NODE_4056_length_3883_cov_6.321317	lytic		0	0	0	0	0.0481375	1.28511	0.410795	0.156066	3883
NODE_16552_length_1635_cov_3.658228	lytic	Rahnella aquatilis	0.962127	1.31306	1.47253	1.4301	0.0571614	0.953128	0.0836235	0.0926613	1635
NODE_20368_length_1448_cov_2.883704	lytic		0.248315	0.704251	0.855604	0.767427	0.0968152	0.732745	0.251795	0.052314	1448
NODE_3702_length_4126_cov_5.111275	lytic	Rahnella aceris	0.321348	0.507315	0.595897	0.656479	0.0453024	0.735298	0.143595	0.055078	4126
NODE_4032_length_3900_cov_4.311053	lytic		0	0	0	0	0.0838734	0.84167	0.14023	0	3900
NODE_3632_length_4179_cov_7.854995	lytic	Acetobacter ghanensis	0	0	0	0	0.156548	1.49955	0.0436227	0.036253	4179
NODE_16243_length_1655_cov_2.309375	lytic		0	0	0	0	0	0.500856	1.23919	0.137312	1655
NODE_414_length_34037_cov_10.587282_fragment_1	lysogenic		0	0	0	0	0.536473	2.17733	1.15108	0.365252	17421
NODE_2074_length_6404_cov_5.062215	lytic		0	0	0	0	0.0437815	1.02514	0.455463	0.331202	6404
NODE_2663_length_7503_cov_16.170918	lytic	Rahnella aceris	1.06028	1.98862	1.94572	2.06422	0.386142	2.1256	0.303711	0.222113	7503
NODE_8753_length_2406_cov_3.353041	lytic		0	0	0	0	0.0388441	0.689042	0.26519	0.125936	2406
NODE_5692_length_3137_cov_3.429591	lytic		0.243566	0.0684365	0.13436	0.0442793	0.163859	0.697591	0.174338	0.0724424	3137
NODE_16387_length_1646_cov_2.765556	lytic		0	0	0	0	0	0.503595	0.0276882	0	1646
NODE_4704_length_3547_cov_3.926690	lytic		0	0	0	0	0.0526975	0.794564	0.192732	0.17085	3547
NODE_2483_length_5517_cov_7.762175	lytic		0	0.0291851	0	0	0.0423504	1.55056	0.272606	0.370721	5517
NODE_8545_length_2439_cov_4.486577	lytic	Rahnella aquatilis	1.47421	4.25806	3.87516	3.60692	0.114956	1.08755	0.112115	0.0931742	2439
NODE_6977_length_2755_cov_6.029630	lytic	Acetobacter ghanensis	0	0	0	0	0.669987	1.63076	0.0661703	0	2755
NODE_13119_length_1878_cov_4.543061	lytic	Gluconobacter oxydans	2.12999	0.600159	0.775316	0.616366	1.49295	1.62429	0.461087	0.322686	1878
NODE_23093_length_1344_cov_4.308766	lytic		0	0	0	0	0	0.962136	0.203459	0	1344
NODE_22090_length_1381_cov_2.193062	lytic		0	0	0	0	0	0.408156	0.132005	0	1381
NODE_1500_length_8984_cov_6.500392	lytic		0	0	0	0	0.140438	1.40613	0.654402	0.269815	8984
NODE_6670_length_2835_cov_4.235252	lytic		0	0	0	0	0.0329661	0.818684	0.321515	0.240478	2835
NODE_18222_length_1546_cov_2.263581	lytic	Gibbsiella quercinecans	0	0	0.00826153	0	0	0.450382	0.0884375	0.0979957	1546
NODE_12747_length_1910_cov_3.161725	lytic		0	0	0	0	0.0489314	0.677022	0.644251	0.15864	1910
NODE_19172_length_1500_cov_4.049827	lytic		0	0	0	0	0.062306	0.928388	0.121533	0.101001	1500
NODE_16940_length_1612_cov_5.265254	lytic		0	0	0	0	0.057977	0.966728	0.226178	0.140975	1612
NODE_10218_length_2185_cov_3.215493	lytic	Rahnella sp.	0	0.0736906	0.0467636	0.0635717	0.042773	0.728385	0.187722	0.0346685	2185
NODE_5036_length_3398_cov_3.794795	lytic		0	0	0	0	0.0275041	0.712313	0.201184	0.0668781	3398
NODE_6867_length_2783_cov_9.296554	lytic		0	0	0	0	0.302239	1.76327	0.8925	0.272191	2783
NODE_12675_length_1916_cov_3.429876	lytic	Frateuria aurantia	0.0234578	0	0.0733275	0.120828	0.170724	0.744122	0.118932	0.0395358	1916
NODE_14687_length_1755_cov_2.894706	lytic		0	0	0	0	0.0798794	0.604567	1.14262	0.129488	1755
NODE_1720_length_7705_cov_10.139477	lytic	Yersinia enterocolitica	0.023333	0.160213	0.140902	0.120185	0.194074	2.1043	0.485027	0.186796	7705
NODE_8040_length_2527_cov_3.376214	lytic	Ackermannviridae	0	0	0	0	0.0184921	0.787258	0.360703	0.0299765	2527
NODE_4909_length_3448_cov_4.488948	lytic	Rahnella sp.	0.195527	0.451412	0.244482	0.375998	0.162632	1.25972	0.290791	0.109847	3448
NODE_20094_length_1459_cov_4.705840	lytic		0	0	0	0	0.224199	0.977202	1.18701	0.103839	1459
NODE_7276_length_2684_cov_6.083682	lytic		0	0	0.0142761	0.0345018	0.0522312	1.17358	0.543366	0.225784	2684
NODE_25855_length_1259_cov_3.911130	lytic	Frateuria aurantia	0.107097	0.0426301	0.0608689	0.0735527	0.649536	0.86908	0.253394	0.0601673	1259
NODE_2269_length_5938_cov_6.549380	lytic	Rahnella sp.	1.44191	1.78513	1.2497	1.27879	0.17313	1.31778	0.237928	0.102055	5938
NODE_7748_length_2583_cov_5.087025	lytic		0.0348007	0.145451	0.0593371	0.0358509	0.126638	1.00125	0.105865	0	2583
NODE_7800_length_2574_cov_3.135371	lytic		0	0	0	0	0.0363088	0.566781	0.708233	0.0588583	2574
NODE_19303_length_1494_cov_3.442669	lytic		0	0	0	0	0.187669	0.643604	0.0610105	0	1494
NODE_1845_length_7173_cov_3.927367	lytic		0	0	0	0	0.104234	0.769635	0.279561	0.0844842	7173
NODE_8145_length_1323_cov_3.140379	lytic	Rahnella sp.	1.63066	4.27991	4.44569	3.67472	0.565133	2.09266	0.396153	0.17177	1323
NODE_4389_length_3705_cov_7.950411	lytic		0.0606547	0.0724309	0.14134	0.0999761	0.239638	1.49899	0.295221	0.18401	3705
NODE_4396_length_3702_cov_4.077050	lytic		0	0	0	0	0.176719	0.815035	0.627854	0.225083	3702
NODE_13404_length_1853_cov_2.852058	lytic		0	0	0.00689278	0	0.126091	0.518912	0.0245951	0	1853
NODE_21292_length_1410_cov_4.481181	lytic		0	0	0	0	0.0662829	0.846554	0.969677	0	1410
NODE_2774_length_5070_cov_7.044467	lytic	Acetobacter ghanensis	0	0	0	0	0.258072	1.45837	0.0449456	0.0597638	5070
NODE_1212_length_11685_cov_4.560275	lytic		0	0	0	0	0.0759829	0.908014	0.13651	0.116689	11685
NODE_4971_length_3422_cov_6.792991	lytic		0	0	0.00373241	0	0.0819336	1.32259	0.246386	0.2435	3422
NODE_1939_length_6829_cov_9.168586	lytic		0	0	0	0	0.362668	1.78432	1.0411	0.277312	6829
NODE_7703_length_2592_cov_9.579030	lytic	Rahnella sp.	1.56059	4.21378	3.17583	3.26897	0.252397	2.08509	0.36924	0.0584496	2592
NODE_13296_length_1862_cov_3.653569	lytic		0	0	0	0	0.0250964	0.747895	0.171334	0.203412	1862
NODE_2303_length_2919_cov_4.557612	lytic		0	0	0	0	0.0320175	0.533869	1.1866	0.129754	2919
NODE_3114_length_2382_cov_4.915771	lytic	Komagataeibacter saccharivorans	0.0377373	0.0450641	0.0482581	0.019438	0.0980887	0.765583	1.43498	1.46286	2382
NODE_7823_length_1300_cov_4.009639	lytic	Komagataeibacter xylinus	0	0	0	0	0	0.229546	0.736208	0.233079	1300
NODE_1705_length_3557_cov_41.154483	lytic	Drosophila-associated adintovirus	0	0	0	0	1.01157	0.0186431	11.4033	0.127777	3557
NODE_2069_length_3132_cov_4.020149	lytic	Komagataeibacter xylinus	0	0	0	0	0.01492	0.666945	1.135	0.36279	3132
NODE_4414_length_1933_cov_4.122471	lytic		0	0	0	0	0.145048	0.617507	0.966667	0.0783762	1933
NODE_5810_length_1618_cov_6.724888	lytic		0	0	0	0	0	0.286894	1.2957	0.0936349	1618
NODE_796_length_19334_cov_9.733492	lytic		0	0	0.000660614	0	0.50031	2.06479	1.44499	0.438816	19334
NODE_885_length_6023_cov_4.589142	lytic	Komagataeibacter xylinus	0	0	0.00212059	0	0	0.550501	1.24852	0.503076	6023
NODE_4488_length_1911_cov_5.519935	lytic		0.870209	1.60087	1.47707	1.58699	0.122264	1.94325	0.810855	0.158557	1911
NODE_3904_length_2085_cov_4.456650	lytic		0	0	0	0	0.0448244	0.604295	1.13664	0.145325	2085
NODE_1016_length_5335_cov_4.785606	lytic		0	0	0	0	0	0	1.28993	0	5335
NODE_819_length_6559_cov_7.290744	lytic		0	0	0	0	0	0.475184	1.21945	1.06252	6559
NODE_3187_length_2350_cov_4.414379	lytic		0	0	0	0	0.119309	0.564369	1.16361	0.0967029	2350
NODE_1887_length_3323_cov_5.062729	lytic	Komagataeibacter xylinus	0	0	0	0	0	0.399118	1.34407	0.638284	3323
NODE_1516_length_8865_cov_9.289217	lytic		0	0	0	0	0.453326	2.0384	1.44462	0.444335	8865
NODE_3300_length_2304_cov_3.698977	lytic		0	0	0	0	0.32451	1.92838	1.0286	0.427412	2304
NODE_4970_length_1785_cov_5.442775	lytic		0	0	0	0	0	0.50153	1.4298	0.381936	1785
NODE_965_length_5554_cov_3.742862	lytic		0	0	0	0	0.210342	0.865632	0.504654	0.204584	5554
NODE_433_length_5803_cov_4.928671	lytic		0	0	0	0	0	0.365678	0.883537	1.43591	5803
NODE_810_length_18864_cov_11.076027_fragment_1	lysogenic		0	0	0	0	0.402281	2.01647	1.25929	0.42072	7202
NODE_794_length_3024_cov_4.866622	lytic		0	0	0	0	0	0.89909	1.52217	2.42983	3024
NODE_2133_length_6265_cov_10.343639	lytic		0	0	0	0	0.402776	2.01375	0.923863	0.495734	6265

## Sheet: Table S2 (heat-map selection)
Contig name	Vibrant identification	Blastn contig identification (E.value <E-16 and % identity >85%)	Number of reads (RPKM value)
NODE_	Lytic/Lysogenic	Blastn ID	C1B1	C1B2	C1B3	C1B4	C2P1	C2P2	C2P3	C2P4
NODE_10904_length_2543_cov_25.509646	lytic	Pantoea agglomerans	29.2329	7.69296	9.00792	9.68634	0.0183757	0.16298	0.0896084	0.0297879
NODE_5936_length_3864_cov_14.482016	lytic	Myoviridae	18.0467	5.3963	8.30829	7.79479	0.0483742	0.111552	0.0353842	0.0588126
NODE_3329_length_5977_cov_79.613306	lytic	Kluyvera intermedia	17.9006	25.8614	20.118	17.0774	0	0.00554738	0	0
NODE_3893_length_5347_cov_13.668556	lytic	Pantoea vagans	17.7276	5.03388	6.97975	7.57258	0.0349575	0.173628	0.0511406	0.0425008
NODE_5565_length_4101_cov_63.236036	lytic	Citrobacter sp.	15.9187	21.9802	20.3934	14.8241	0	0	0	0
NODE_36351_length_1403_cov_161.906528	lytic	Klebsiella sp.	14.656	20.7532	17.0055	13.7452	0	0	0	0
NODE_10765_length_3535_cov_186.022701	lytic	Citrobacter pasteurii	14.6087	21.1649	17.5777	14.3881	0	0	0	0
NODE_18292_length_2340_cov_244.261707	lysogenic	Kluyvera intermedia	14.4439	18.6588	16.5631	14.019	0	0	0	0
NODE_92_length_41325_cov_93.251417_fragment_1	lysogenic	Escherichia coli	13.9985	19.4397	17.3527	14.2155	0	0	0.00326163	0.00542122
NODE_10382_length_2427_cov_93.517707	lytic	Rahnella aquatilis	13.5835	39.5182	36.3724	35.6179	0.365826	4.03017	0.600904	0.655444
NODE_122_length_37016_cov_48.571954	lysogenic	Bacteriophage sp.	11.2108	6.3689	10.2102	11.5941	0	0.00089574	0	0.00409286
NODE_2457_length_11641_cov_138.429570	lysogenic	Kluyvera intermedia	11.1948	17.0959	13.7894	12.1034	0	0.00284827	0	0.0260289
NODE_13881_length_2286_cov_68.589422	lysogenic	Kluyvera intermedia	11.0888	15.3665	11.5348	10.4006	0	0	0	0
NODE_5866_length_5716_cov_100.461049	lytic	Tatumella ptyseos	10.6308	5.49295	6.78166	8.98325	0	0.00580068	0	0
NODE_28125_length_1444_cov_54.105832	lytic	Escherichia coli	10.4737	13.7895	10.0171	8.88192	0	0	0	0
NODE_9664_length_2262_cov_28.845945	lytic	Rahnella aceris	9.98449	22.9325	26.9196	22.8641	0.867656	6.46424	0.664884	0.468837
NODE_14676_length_2206_cov_55.249186	lytic	Klebsiella sp.	9.71841	13.4178	12.9576	9.75982	0	0	0	0
NODE_27102_length_1748_cov_69.683993	lytic	Rahnella aquatilis	9.55212	22.5677	23.1042	20.2238	0.42773	5.0361	0.834321	0.173342
NODE_19082_length_2268_cov_203.029824	lytic	Kluyvera intermedia	9.04649	13.0274	8.78238	8.43143	0	0	0	0
NODE_110_length_38738_cov_31.609234	lysogenic	Kluyvera intermedia	8.53235	10.2534	8.30788	7.76312	0	0	0	0.00195546
NODE_20707_length_1523_cov_58.869210	lytic	Kluyvera intermedia	8.39585	13.1976	10.2648	9.45485	0	0	0	0
NODE_5601_length_4078_cov_29.317673	lytic	Rahnella sp.	8.38174	32.0475	26.8585	28.3451	0.0458357	0.357748	0.111758	0.0928772
NODE_4647_length_4674_cov_39.899545	lytic	Kluyvera ascorbata	8.32263	11.948	11.1532	8.63818	0	0.00709386	0	0
NODE_10164_length_2676_cov_32.536818	lysogenic	Kluyvera intermedia	8.26345	13.3777	10.0685	9.21357	0	0.0123904	0	0
NODE_3523_length_5567_cov_35.213897	lytic	Citrobacter freundii	8.00083	9.60241	8.03002	6.75766	0	0	0	0
NODE_4552_length_4850_cov_65.259228	lytic	Tatumella ptyseos	7.90478	6.44609	9.28166	11.5085	0	0	0	0
NODE_11794_length_2529_cov_19.972110	lytic	Rahnella aquatilis	7.82852	25.053	27.1355	23.4619	0.221729	1.25862	0.324376	0.0599056
NODE_2147_length_8271_cov_35.600292	lytic	Erwinia rhapontici	7.66202	14.6718	11.3601	11.4956	0.926567	6.99133	1.12408	0.430453
NODE_5339_length_6143_cov_339.040243	lytic	Rahnella aquatilis	7.50304	29.7451	27.1633	27.1794	0.0912834	0.350836	0.111285	0.110981
NODE_15472_length_2654_cov_195.695267	lytic	Tatumella ptyseos	7.3836	8.59469	17.0795	16.9225	0.0176072	0.137424	0.0171721	0
NODE_3899_length_2072_cov_3.274665	lytic	Rahnella sp.	7.24501	21.7845	15.9777	16.4692	1.01488	7.29703	1.05579	0.402151
NODE_16017_length_2588_cov_249.040268	lytic	Kluyvera intermedia	7.12904	10.4522	8.68597	8.38184	0	0	0	0.02927
NODE_1337_length_11734_cov_27.098039	lytic	Tatumella ptyseos	7.04781	6.03768	9.70986	11.2182	0	0	0	0
NODE_9755_length_3814_cov_116.182229	lytic	Klebsiella sp.	6.93503	10.1038	9.98779	9.98503	0	0	0	0
NODE_12100_length_3229_cov_143.211405	lytic	Rahnella sp.	6.91784	23.4864	15.9011	17.4078	0	0.349126	0.0705711	0.0938379
NODE_24362_length_1321_cov_56.097946	lytic	Kluyvera sp.	6.54953	8.89782	7.237	6.274	0	0	0	0
NODE_3040_length_6675_cov_60.029154	lysogenic	Tatumella ptyseos	6.48421	7.92004	11.6711	14.2789	0	0	0	0.0113484
NODE_10028_length_3735_cov_152.906250	lytic	Kluyvera intermedia	6.107	9.15358	6.95724	5.95038	0	0	0	0
NODE_8023_length_3030_cov_18.676975	lytic	Rahnella inusitata	6.02235	12.727	11.6005	10.4216	0.755691	5.72309	0.902471	0.300003
NODE_5670_length_1639_cov_2.095960	lytic	Rahnella aceris	5.99177	19.9098	22.3106	19.3652	0.826818	3.5908	0.500516	0.554611
NODE_1811_length_9275_cov_21.844685	lysogenic	Citrobacter tructae	5.9628	8.5064	6.39442	5.75086	0.00503822	0.00357485	0	0
NODE_10085_length_2486_cov_31.935006	lytic	Kluyvera intermedia	5.95712	9.96352	10.5477	8.59538	0	0.0133374	0	0
NODE_14325_length_2059_cov_18.776447	lytic	Rahnella sp.	5.81732	13.3201	13.7803	11.3111	0.510643	4.54113	0.409487	0.40469
NODE_16408_length_1606_cov_23.274662	lytic	Mixta calida	5.76506	6.95121	10.2632	11.8204	0	0	0	0
NODE_1268_length_12013_cov_37.705218	lytic	Escherichia coli	5.76358	8.22517	7.19313	5.8373	0	0.00276007	0	0
NODE_6277_length_5440_cov_114.668895	lytic	Citrobacter freundii	5.59335	7.81391	6.72073	5.70256	0	0	0	0
NODE_2505_length_7359_cov_69.406216	lytic	Escherichia coli	5.5334	9.25154	8.87675	6.56865	0	0	0	0
NODE_15411_length_1945_cov_50.919577	lytic	Kluyvera intermedia	5.52282	7.97481	5.51607	5.40382	0	0	0	0
NODE_12252_length_2471_cov_15.398593	lytic	Rahnella aquatilis	5.48399	15.9537	11.1958	12.7793	0.0189112	0.295203	0.0184439	0
NODE_1998_length_8762_cov_23.650511	lytic	Tatumella ptyseos	5.43732	6.55425	9.91524	12.5952	0.0053332	0	0	0
NODE_17188_length_1535_cov_20.460135	lytic	Rahnella aquatilis	5.09475	15.6993	16.421	13.3776	0.091328	0.864018	0.326595	0
